# Supplementary material for: Enzyme-constrained genome-scale modeling resolves growth-production trade-offs in fermentative biohydrogen production
Source: Environ Sci Ecotechnol. 2026 May 14;31:100706. doi: 10.1016/j.ese.2026.100706 (PMC13213674; doi:10.1016/j.ese.2026.100706)
Supplement: Multimedia component 2 [file mmc2.xlsx]

## Sheet: Biomass
Biomass composition
Biomass component	Mass (g)/ (gDW)
Protein	0.45
DNA	0.0291
RNA	0.133
Glycogen	0.006
Murein	0.0559789
LPS	0.0761313
Lipid	0.208242
Inorganic ions	0.0223916
Soluble pool	0.0192567
Sum	1.0001

## Sheet: Calculations
Table S1. Amino acid composition of Ethanoligens harbinense YUAN-3.
Macromolecule	Metabolite	Metabolite ID	MW g/mol	Mass content mg/gDW	Content in biomass mmol/gDW
protein	L-Tryptophan	cpd00065	186.214	1.0194	0.00547436
	L-Leucine	cpd00107	113.16	7.60903	0.0672413
	L-Isoleucine	cpd00322	129.159	17.8319	0.138062
	L-Aspartate	cpd00041	115.088	45.4485	0.394903
	L-Asparagine	cpd00132	114.104	7.60903	0.066685
	L-Histidine	cpd00119	137.142	6.50264	0.0474154
	L-Valine	cpd00156	99.133	18.167	0.183259
	L-Methionine	cpd00060	131.199	9.79417	0.0746513
	L-Phenylalanine	cpd00066	147.177	20.3063	0.137972
	L-Arginine	cpd00051	157.197	29.3785	0.18689
	L-Glutamate	cpd00023	128.107	99.3716	0.775692
	L-Glutamine	cpd00053	128.131	7.60903	0.0593848
	L-Alanine	cpd00035	71.079	31.342	0.440946
	Glycine	cpd00033	57.052	49.1898	0.862192
	L-Lysine	cpd00039	128.175	29.003	0.226277
	L-Threonine	cpd00161	101.105	10.9287	0.108092
	L-Proline	cpd00129	97.117	26.0662	0.2684
	L-Tyrosine	cpd00069	163.176	14.4557	0.0885897
	L-Serine	cpd00054	87.078	16.4354	0.188744
	L-Cysteine	cpd00084	103.145	1.93199	0.0187308
Table S2. DNA composition of Ethanoligens harbinense YUAN-3.
Macromolecule	Metabolite	Metabolite ID	MW g/mol	Mass content mg/gDW	Content in biomass mmol/gDW
DNA	dAMP	cpd00294	331.2	6.4671	0.0195263
	dTMP	cpd00298	304.2	6.4671	0.0212594
	dGMP	cpd00296	329.2	8.0829	0.0245532
	dCMP	cpd00206	289.2	8.0829	0.0279492
Table S3. RNA composition of Ethanoligens harbinense YUAN-3.
Macromolecule	Metabolite	Metabolite ID	MW g/mol	Mass content mg/gDW	Content in biomass mmol/gDW
RNA	AMP	cpd00018	329.21	29.5226	0.089677
	UMP	cpd00091	306.17	29.5925	0.0966539
	GMP	cpd00126	345.21	36.7824	0.106551
	CMP	cpd00046	305.18	37.1025	0.121576
Table S4. Glycogen composition of Ethanoligens harbinense YUAN-3.
Macromolecule	Metabolite	Metabolite ID	MW g/mol	Mass content mg/gDW	Content in biomass mmol/gDW
Glycogen	Glycogen	cpd00155	666.579	6.34991	0.009526
Table S5. Murein composition of Ethanoligens harbinense YUAN-3.
Macromolecule	Metabolite	Metabolite ID	MW g/mol	Mass content mg/gDW	Content in biomass mmol/gDW
Murein	two linked disacharide tetrapeptide murein units (uncrosslinked, middle of chain)	cpd15505	1839.78	22.1666	0.0120485
	two linked disacharide tripeptide murein units (uncrosslinked, middle of chain)	cpd15501	1697.63	5.11345	0.00301212
	two disacharide linked murein units, tetrapeptide corsslinked tetrapeptide (A2pm->D-ala) (middle of chain)	cpd15506	1821.77	22.2239	0.0121991
	two disacharide linked murein units, tripeptide crosslinked tetrapeptide (A2pm->D-ala) (middle of chain)	cpd15503	1750.69	2.37298	0.00135545
	three disacharide linked murein units (tetrapeptide crosslinked tetrapeptide (A2pm->D-ala) & tetrapeptide corsslinked tetrapeptide (A2pm->D-ala)) (middle of chain)	cpd15508	2723.65	4.10197	0.00150606
Table S6. LPS composition of Ethanoligens harbinense YUAN-3.
Macromolecule	Metabolite	Metabolite ID	MW g/mol	Mass content mg/gDW	Content in biomass mmol/gDW
LPS	core oligosaccharide lipid A	cpd15432	4171.17	76.13	0.0182515
Table S7. Lipid composition of Ethanoligens harbinense YUAN-3.
Macromolecule	Metabolite	Metabolite ID	MW g/mol	Mass content mg/gDW	Content in biomass mmol/gDW
Lipid	phosphatidylethanolamine dihexadecanoyl	cpd15531	691.972	105.41	0.152333
	phosphatidylethanolamine dioctadec-11-enoyl	cpd15534	744.048	45.4361	0.0610661
	Phosphatidylglycerol dihexadecanoyl	cpd15538	721.974	26.3947	0.0365591
	Phosphatidylglycerol dioctadec-11-enoyl	cpd15541	774.05	11.3441	0.0146555
	cardiolipin tetrahexadecanoyl	cpd15428	1351.85	13.7287	0.0101554
	cardiolipin tetraoctadec-11-enoyl	cpd15431	1456.01	5.92743	0.00407102
Table S8. Inorganic ions composition of Ethanoligens harbinense YUAN-3.
Macromolecule	Metabolite	Metabolite ID	MW g/mol	Mass content mg/gDW	Content in biomass mmol/gDW
Inorganic ions	K+	cpd00205	38.964	14.7615	0.378848
	NH3	cpd00013	18.039	0.455607	0.0252568
	Mg2+	cpd00254	23.985	0.403856	0.0168378
	Ca2+	cpd00063	39.963	0.40373	0.0101026
	Fe2+	cpd10515	55.935	0.84764	0.015154
	Fe3+	cpd10516	55.935	0.84764	0.015154
	Cu2+	cpd00058	63.546	0.427991	0.00673514
	Mn2+	cpd00030	54.938	0.370015	0.00673514
	Co2+	cpd00149	58.933	0.396923	0.00673516
	Zn2+	cpd00034	63.929	0.430571	0.00673515
	Cl-	cpd00099	34.969	0.35328	0.0101027
	Sulfate	cpd00048	96.062	0.808738	0.00841892
	Phosphate	cpd00009	95.978	0.808031	0.00841892
Table S9. Soluble pool composition of Ethanoligens harbinense YUAN-3.
Macromolecule	Metabolite	Metabolite ID	MW g/mol	Mass content mg/gDW	Content in biomass mmol/gDW
Soluble pool	Putrescine	cpd00118	90.17	7.31421	0.0811158
	Spermidine	cpd00264	148.274	2.43807	0.016443
	Acetyl-CoA	cpd00022	805.545	0.548276	0.000680628
	CoA	cpd00010	763.508	0.311799	0.000408377
	Succinyl-CoA	cpd00078	862.573	0.206656	0.000239581
	Malonyl-CoA	cpd00070	848.546	0.0646849	7.62303e-05
	NAD	cpd00003	662.422	2.88552	0.00435602
	NADH	cpd00004	663.43	0.0722478	0.0001089
	NADP	cpd00006	740.385	0.201571	0.000272251
	NADPH	cpd00005	741.393	0.605535	0.000816753
	FAD	cpd00015	783.541	0.42664	0.000544502
	Tetrahydrofolate	cpd00087	443.42	0.241443	0.000544502
	5-10-Methylenetetrahydrofolate folate	cpd00125	455.431	0.247983	0.000544502
	5-Methyltetrahydrofolate	cpd00345	458.455	0.24963	0.000544502
	TPP	cpd00056	422.295	0.229941	0.000544502
	2-Demethylmenaquinol-8	cpd15353	705.124	0.383942	0.000544502
	Menaquinol-8	cpd15499	719.151	0.391579	0.000544502
	Pyridoxal-phosphate	cpd00016	245.127	0.133472	0.000544502
	Heme	cpd00028	690.627	0.376048	0.000544502
	Siroheme	cpd00557	908.697	0.494787	0.000544502
	Enterobactin	cpd03453	669.552	0.364572	0.000544502
	GSH	cpd00042	306.319	0.166791	0.000544502
	Bactoprenyl-diphosphate	cpd02229	924.258	0.124732	0.000134953
	10-Formyltetrahydrofolate	cpd00201	471.43	0.256695	0.000544502
	Chorismate	cpd00216	224.168	0.12206	0.000544502
	S-Adenosyl-L-methionine	cpd00017	399.452	0.217502	0.000544502
	Riboflavin	cpd00220	376.369	0.204934	0.000544502
	GAM	26.48
	NGAM	0.81
	BIOMASS	0.00547435897435896 cpd00065_c0 + 0.0672413450208917 cpd00107_c0 + 0.138061538461538 cpd00322_c0 + 0.394902564102564 cpd00041_c0 + 0.0666850469971614 cpd00132_c0 + 0.0474153846153846 cpd00119_c0 + 0.183258974358974 cpd00156_c0 + 0.074651282051282 cpd00060_c0 + 0.137971794871795 cpd00066_c0 + 0.186889743589743 cpd00051_c0 + 0.775692307692308 cpd00023_c0 + 0.0593847749768917 cpd00053_c0 + 0.4409461…
