# Supplementary material for: Enzyme-constrained genome-scale modeling resolves growth-production trade-offs in fermentative biohydrogen production
Source: Environ Sci Ecotechnol. 2026 May 14;31:100706. doi: 10.1016/j.ese.2026.100706 (PMC13213674; doi:10.1016/j.ese.2026.100706)
Supplement: Multimedia component 3 [file mmc3.xlsx]

## Sheet: metabolites
id	name	compartment	charge	formula	annotation
cpd11609_c0	A	c0	0	H2NR	OrderedDict([('sbo', 'SBO:0000247'), ('seed.compound', 'cpd11609')])
cpd11610_c0	AH2	c0	0	H4NR	OrderedDict([('sbo', 'SBO:0000247'), ('seed.compound', 'cpd11610')])
cpd06158_c0	Esculetin	c0	0	C9H6O4	OrderedDict([('sbo', 'SBO:0000247'), ('seed.compound', 'cpd06158')])
cpd03736_c0	Lauroyl-KDO2-lipid IV(A)	c0	0	C96H170N2O38P2	OrderedDict([('sbo', 'SBO:0000247'), ('seed.compound', 'cpd03736')])
cpd00875_c0	KDO	c0	0	C8H13O8	OrderedDict([('sbo', 'SBO:0000247'), ('seed.compound', 'cpd00875')])
cpd02730_c0	3-Deoxy-D-manno-octulosonate8-phosphate	c0	0	C8H12O11P	OrderedDict([('sbo', 'SBO:0000247'), ('seed.compound', 'cpd02730')])
cpd03586_c0	kdo2-lipid iva	c0	0	C84H148N2O37P2	OrderedDict([('sbo', 'SBO:0000247'), ('seed.compound', 'cpd03586')])
cpd15431_c0	cardiolipin tetraoctadec-11-enoyl	c0	0	C81H148O17P2	OrderedDict([('sbo', 'SBO:0000247'), ('seed.compound', 'cpd15431')])
cpd15511_c0	two linked disacharide pentapeptide murein units (uncrosslinked, middle of chain)	c0	0	C80H124N16O42	OrderedDict([('sbo', 'SBO:0000247'), ('seed.compound', 'cpd15511')])
cpd00168_c0	2,3-Dihydroxybenzoate	c0	0	C7H5O4	OrderedDict([('sbo', 'SBO:0000247'), ('seed.compound', 'cpd00168')])
cpd04918_c0	D-Glycero-D-manno-heptose7-phosphate	c0	0	C7H13O10P	OrderedDict([('sbo', 'SBO:0000247'), ('seed.compound', 'cpd04918')])
cpd04920_c0	D-Glycero-D-manno-heptose1-phosphate	c0	0	C7H13O10P	OrderedDict([('sbo', 'SBO:0000247'), ('seed.compound', 'cpd04920')])
cpd08316_c0	D-Glycero-D-manno-heptose1-7-bisphosphate	c0	0	C7H12O13P2	OrderedDict([('sbo', 'SBO:0000247'), ('seed.compound', 'cpd08316')])
cpd03585_c0	KDO-lipid IV(A)	c0	0	C76H137N2O30P2	OrderedDict([('sbo', 'SBO:0000247'), ('seed.compound', 'cpd03585')])
cpd15428_c0	cardiolipin tetrahexadecanoyl	c0	0	C73H140O17P2	OrderedDict([('sbo', 'SBO:0000247'), ('seed.compound', 'cpd15428')])
cpd15504_c0	two linked disacharide tetrapeptide and tripeptide murein units (uncrosslinked, middle of chain)	c0	0	C71H109N13O39	OrderedDict([('sbo', 'SBO:0000247'), ('seed.compound', 'cpd15504')])
cpd15503_c0	two disacharide linked murein units, tripeptide crosslinked tetrapeptide (A2pm->D-ala) (middle of chain)	c0	0	C71H107N13O38	OrderedDict([('sbo', 'SBO:0000247'), ('seed.compound', 'cpd15503')])
cpd00108_e0	Galactose	e0	0	C6H12O6	OrderedDict([('sbo', 'SBO:0000247'), ('seed.compound', 'cpd00108')])
cpd01031_e0	sorbose	e0	0	C6H12o6	OrderedDict([('sbo', 'SBO:0000247'), ('seed.compound', 'cpd01031')])
cpd00121_e0	L-Inositol	e0	0	C6H12o6	OrderedDict([('sbo', 'SBO:0000247'), ('seed.compound', 'cpd00121')])
cpd00589_e0	D-Tagatose	e0	0	C6H12o6	OrderedDict([('sbo', 'SBO:0000247'), ('seed.compound', 'cpd00589')])
cpd00396_e0	L-Rhamnose	e0	0	C6H12o5	OrderedDict([('sbo', 'SBO:0000247'), ('seed.compound', 'cpd00396')])
cpd00750_e0	D-Fucose	e0	0	C6H12o5	OrderedDict([('sbo', 'SBO:0000247'), ('seed.compound', 'cpd00750')])
cpd00751_e0	L-Fucose	e0	0	C6H12o5	OrderedDict([('sbo', 'SBO:0000247'), ('seed.compound', 'cpd00751')])
cpd03002_c0	Lipid A disaccharide	c0	0	C68H127N2O20P	OrderedDict([('sbo', 'SBO:0000247'), ('seed.compound', 'cpd03002')])
cpd02993_c0	Lipid IV(A)	c0	0	C68H126N2O23P2	OrderedDict([('sbo', 'SBO:0000247'), ('seed.compound', 'cpd02993')])
cpd15501_c0	two linked disacharide tripeptide murein units (uncrosslinked, middle of chain)	c0	0	C68H104N12O38	OrderedDict([('sbo', 'SBO:0000247'), ('seed.compound', 'cpd15501')])
cpd00817_c0	D-Arabinose5-phosphate	c0	0	C5H9O8P	OrderedDict([('sbo', 'SBO:0000247'), ('seed.compound', 'cpd00817')])
cpd00105_e0	Ribose	e0	0	C5H10o5	OrderedDict([('sbo', 'SBO:0000247'), ('seed.compound', 'cpd00105')])
cpd00185_e0	D-Arabinose	e0	0	C5H10o5	OrderedDict([('sbo', 'SBO:0000247'), ('seed.compound', 'cpd00185')])
cpd00224_e0	L-Arabinose	e0	0	C5H10o5	OrderedDict([('sbo', 'SBO:0000247'), ('seed.compound', 'cpd00224')])
cpd01068_e0	L-Xylose	e0	0	C5H10o5	OrderedDict([('sbo', 'SBO:0000247'), ('seed.compound', 'cpd01068')])
cpd26831_e0	D-Xylose	e0	0	C5H10o5	OrderedDict([('sbo', 'SBO:0000247'), ('seed.compound', 'cpd26831')])
cpd00306_e0	Xylitol	e0	0	C5H10o5	OrderedDict([('sbo', 'SBO:0000247'), ('seed.compound', 'cpd00306')])
cpd00368_e0	D-Lyxose	e0	0	C5H10o5	OrderedDict([('sbo', 'SBO:0000247'), ('seed.compound', 'cpd00368')])
cpd00392_e0	Phycite	e0	0	C4H10o4	OrderedDict([('sbo', 'SBO:0000247'), ('seed.compound', 'cpd00392')])
cpd02835_c0	UDP-2,3-bis(3-hydroxytetradecanoyl)glucosamine	c0	0	C43H75N3O20P2	OrderedDict([('sbo', 'SBO:0000247'), ('seed.compound', 'cpd02835')])
cpd15541_c0	Phosphatidylglycerol dioctadec-11-enoyl	c0	0	C42H78O10P1	OrderedDict([('sbo', 'SBO:0000247'), ('seed.compound', 'cpd15541')])
cpd15558_c0	phosphatidylserine dioctadec-11-enoyl	c0	0	C42H77N1O10P1	OrderedDict([('sbo', 'SBO:0000247'), ('seed.compound', 'cpd15558')])
cpd15534_c0	phosphatidylethanolamine dioctadec-11-enoyl	c0	0	C41H78N1O8P1	OrderedDict([('sbo', 'SBO:0000247'), ('seed.compound', 'cpd15534')])
cpd15538_c0	Phosphatidylglycerol dihexadecanoyl	c0	0	C38H74O10P	OrderedDict([('sbo', 'SBO:0000247'), ('seed.compound', 'cpd15538')])
cpd15555_c0	phosphatidylserine dihexadecanoyl	c0	0	C38H73N1O10P1	OrderedDict([('sbo', 'SBO:0000247'), ('seed.compound', 'cpd15555')])
cpd15531_c0	phosphatidylethanolamine dihexadecanoyl	c0	0	C37H74N1O8P1	OrderedDict([('sbo', 'SBO:0000247'), ('seed.compound', 'cpd15531')])
cpd02930_c0	Lipid X	c0	0	C34H64NO12P	OrderedDict([('sbo', 'SBO:0000247'), ('seed.compound', 'cpd02930')])
cpd03453_c0	Enterobactin	c0	0	C30H27N3O15	OrderedDict([('sbo', 'SBO:0000247'), ('seed.compound', 'cpd03453')])
cpd03584_c0	UDP-3-O-(beta-hydroxymyristoyl)-D-glucosamine	c0	0	C29H50N3O18P2	OrderedDict([('sbo', 'SBO:0000247'), ('seed.compound', 'cpd03584')])
cpd11602_e0	Lnulin	e0	0	C24H42o21	OrderedDict([('sbo', 'SBO:0000247'), ('seed.compound', 'cpd11602')])
cpd00155_e0	Glycogen	e0	0	C24H42o21	OrderedDict([('sbo', 'SBO:0000247'), ('seed.compound', 'cpd00155')])
cpd15269_c0	octadecenoate	c0	0	C18H33O2	OrderedDict([('sbo', 'SBO:0000247'), ('seed.compound', 'cpd15269')])
cpd00382_e0	Melitose	e0	0	C18H32O16	OrderedDict([('sbo', 'SBO:0000247'), ('seed.compound', 'cpd00382')])
cpd05161_e0	Melezitose	e0	0	C18H32o16	OrderedDict([('sbo', 'SBO:0000247'), ('seed.compound', 'cpd05161')])
cpd03830_c0	ADP-D-glycero-D-manno-heptose	c0	0	C17H25N5O16P2	OrderedDict([('sbo', 'SBO:0000247'), ('seed.compound', 'cpd03830')])
cpd03831_c0	ADP-L-glycero-D-manno-heptose	c0	0	C17H25N5O16P2	OrderedDict([('sbo', 'SBO:0000247'), ('seed.compound', 'cpd03831')])
cpd02546_c0	CMP-KDO	c0	0	C17H24N3O15P	OrderedDict([('sbo', 'SBO:0000247'), ('seed.compound', 'cpd02546')])
cpd15432_c0	core oligosaccharide lipid A	c0	0	C176H303N2O100P4	OrderedDict([('sbo', 'SBO:0000247'), ('seed.compound', 'cpd15432')])
cpd15477_c0	glucosyl-glucosyl-galactosyl-glucosyl-inner core oligosaccharide lipid A	c0	0	C169H291N2O94P4	OrderedDict([('sbo', 'SBO:0000247'), ('seed.compound', 'cpd15477')])
cpd15475_c0	glucosyl-galactosyl-glucosyl-inner core oligosaccharide lipid A	c0	0	C163H281N2O89P4	OrderedDict([('sbo', 'SBO:0000247'), ('seed.compound', 'cpd15475')])
cpd06159_e0	Esculin	e0	0	C15H16O9	OrderedDict([('sbo', 'SBO:0000247'), ('seed.compound', 'cpd06159')])
cpd15469_c0	galactosyl-glucosyl-inner core oligosaccharide lipid A	c0	0	C157H271N2O84P4	OrderedDict([('sbo', 'SBO:0000247'), ('seed.compound', 'cpd15469')])
cpd15479_c0	glucosyl-inner core oligosaccharide lipid A	c0	0	C151H261N2O79P4	OrderedDict([('sbo', 'SBO:0000247'), ('seed.compound', 'cpd15479')])
cpd15489_c0	inner core oligosaccharide lipid A	c0	0	C145H255N2O74P4	OrderedDict([('sbo', 'SBO:0000247'), ('seed.compound', 'cpd15489')])
cpd15492_c0	kdo-phospho-heptosyl-phospho-heptosyl-heptosyl-kdo2-lipidA	c0	0	C139H241N2O70P4	OrderedDict([('sbo', 'SBO:0000247'), ('seed.compound', 'cpd15492')])
cpd15488_c0	heptosyl-phospho-heptosyl-heptosyl-kdo2-lipidA	c0	0	C131H231N2O60P3	OrderedDict([('sbo', 'SBO:0000247'), ('seed.compound', 'cpd15488')])
cpd15550_c0	phospho-heptosyl-phospho-heptosyl-heptosyl-kdo2-lipidA	c0	0	C131H230N2O63P4	OrderedDict([('sbo', 'SBO:0000247'), ('seed.compound', 'cpd15550')])
cpd20885_e0	Turanose	e0	0	C12H22o11	OrderedDict([('sbo', 'SBO:0000247'), ('seed.compound', 'cpd20885')])
cpd03844_e0	Cellobiose	e0	0	C12H22o11	OrderedDict([('sbo', 'SBO:0000247'), ('seed.compound', 'cpd03844')])
cpd01354_e0	Lactose	e0	0	C12H22o11	OrderedDict([('sbo', 'SBO:0000247'), ('seed.compound', 'cpd01354')])
cpd03198_e0	Melibiose	e0	0	C12H22O11	OrderedDict([('sbo', 'SBO:0000247'), ('seed.compound', 'cpd03198')])
cpd00208_e0	LACT	e0	0	C12H22O11	OrderedDict([('sbo', 'SBO:0000247'), ('seed.compound', 'cpd00208')])
cpd08865_e0	Arbutin	e0	0	C12H16O7	OrderedDict([('sbo', 'SBO:0000247'), ('seed.compound', 'cpd08865')])
cpd15484_c0	heptosyl-heptosyl-kdo2-lipidA	c0	0	C124H220N2O51P2	OrderedDict([('sbo', 'SBO:0000247'), ('seed.compound', 'cpd15484')])
cpd15549_c0	phospho-heptosyl-heptosyl-kdo2-lipidA	c0	0	C124H219N2O54P3	OrderedDict([('sbo', 'SBO:0000247'), ('seed.compound', 'cpd15549')])
cpd15512_c0	three linked disacharide pentapeptide murein units (uncrosslinked, middle of chain),?4	c0	0	C120H186N24O63	OrderedDict([('sbo', 'SBO:0000247'), ('seed.compound', 'cpd15512')])
cpd15485_c0	heptosyl-kdo2-lipidA	c0	0	C117H208N2O45P2	OrderedDict([('sbo', 'SBO:0000247'), ('seed.compound', 'cpd15485')])
cpd15515_c0	three disacharide linked murein units (pentapeptide crosslinked tetrapeptide (A2pm->D-ala) tetrapeptide corsslinked tetrapeptide (A2pm->D-ala)) (middle of chain),?4	c0	0	C114H172N22O59	OrderedDict([('sbo', 'SBO:0000247'), ('seed.compound', 'cpd15515')])
cpd03587_c0	kdo2-lipid a	c0	0	C110H196N2O39P2	OrderedDict([('sbo', 'SBO:0000247'), ('seed.compound', 'cpd03587')])

## Sheet: reactions
id	name	metabolites	lower_bound	upper_bound	gene_reaction_rule	annotation	objective_coefficient	reaction_eq
rxn06865_c0		OrderedDict([('cpd03586_c0', 1.0), ('cpd03736_c0', -1.0), ('cpd11468_c0', 1.0), ('cpd11493_c0', -1.0)])	-1000	0	Ethha_1155 or Ethha_0315 or Ethha_2635 or Ethha_0770 or Ethha_0810 or Ethha_2089 or Ethha_2127 or Ethha_1088 or Ethha_1089 or Ethha_1091 or Ethha_2348 or Ethha_1163 or Ethha_2432 or Ethha_0196 or Ethha_1371 or Ethha_1401 or Ethha_1405 or Ethha_1472 or Ethha_2690 or Ethha_2728 or Ethha_2729 or Ethha_1519 or Ethha_1907			cpd03736_c0 + cpd11493_c0 <-- cpd03586_c0 + cpd11468_c0
rxn06848_c0		OrderedDict([('cpd03587_c0', -1.0), ('cpd03736_c0', 1.0), ('cpd11466_c0', 1.0), ('cpd11493_c0', -1.0)])	-1000	0	Ethha_1155 or Ethha_0315 or Ethha_2635 or Ethha_0770 or Ethha_0810 or Ethha_2089 or Ethha_2127 or Ethha_1088 or Ethha_1089 or Ethha_1091 or Ethha_2348 or Ethha_1163 or Ethha_2432 or Ethha_0196 or Ethha_1371 or Ethha_1401 or Ethha_1405 or Ethha_1472 or Ethha_2690 or Ethha_2728 or Ethha_2729 or Ethha_1519 or Ethha_1907			cpd03587_c0 + cpd11493_c0 <-- cpd03736_c0 + cpd11466_c0
rxn19672_c0		OrderedDict([('cpd00002_c0', -6.0), ('cpd00012_c0', 6.0), ('cpd00018_c0', 6.0), ('cpd00054_c0', -3.0), ('cpd00067_c0', 9.0), ('cpd00168_c0', -3.0), ('cpd03453_c0', 1.0)])	-1000	1000				6.0 cpd00002_c0 + 3.0 cpd00054_c0 + 3.0 cpd00168_c0 <=> 6.0 cpd00012_c0 + 6.0 cpd00018_c0 + 9.0 cpd00067_c0 + cpd03453_c0
rxn08958_c0		OrderedDict([('cpd02229_c0', 1.0), ('cpd03495_c0', -1.0), ('cpd15511_c0', -1.0), ('cpd15512_c0', 1.0)])	-1000	1000	Ethha_2751			cpd03495_c0 + cpd15511_c0 <=> cpd02229_c0 + cpd15512_c0
rxn08929_c0		OrderedDict([('cpd00001_c0', -1.0), ('cpd00117_c0', 1.0), ('cpd15501_c0', 1.0), ('cpd15504_c0', -1.0)])	-1000	1000				cpd00001_c0 + cpd15504_c0 <=> cpd00117_c0 + cpd15501_c0
rxn08927_c0		OrderedDict([('cpd00001_c0', -1.0), ('cpd00117_c0', 1.0), ('cpd15504_c0', 1.0), ('cpd15505_c0', -1.0)])	-1000	1000				cpd00001_c0 + cpd15505_c0 <=> cpd00117_c0 + cpd15504_c0
rxn08896_c0		OrderedDict([('cpd00001_c0', -1.0), ('cpd15503_c0', -1.0), ('cpd15504_c0', 1.0)])	-1000	1000				cpd00001_c0 + cpd15503_c0 <=> cpd15504_c0
rxn08892_c0		OrderedDict([('cpd00001_c0', -1.0), ('cpd00117_c0', 1.0), ('cpd15510_c0', 1.0), ('cpd15511_c0', -1.0)])	-1000	1000	Ethha_1148			cpd00001_c0 + cpd15511_c0 <=> cpd00117_c0 + cpd15510_c0
rxn08891_c0		OrderedDict([('cpd00001_c0', -1.0), ('cpd00117_c0', 1.0), ('cpd15508_c0', 1.0), ('cpd15515_c0', -1.0)])	-1000	1000	Ethha_2122 and Ethha_0290 and Ethha_1148 and Ethha_0306 and Ethha_1521 and Ethha_1181			cpd00001_c0 + cpd15515_c0 <=> cpd00117_c0 + cpd15508_c0
rxn08889_c0		OrderedDict([('cpd00117_c0', 2.0), ('cpd15512_c0', -1.0), ('cpd15515_c0', 1.0)])	-1000	1000				cpd15512_c0 <=> 2.0 cpd00117_c0 + cpd15515_c0
rxn08802_c0		OrderedDict([('cpd00001_c0', -1.0), ('cpd00067_c0', 2.0), ('cpd00080_c0', 1.0), ('cpd15269_c0', 1.0), ('cpd15328_c0', -1.0)])	-1000	1000				cpd00001_c0 + cpd15328_c0 <=> 2.0 cpd00067_c0 + cpd00080_c0 + cpd15269_c0
rxn08799_c0		OrderedDict([('cpd00001_c0', -1.0), ('cpd00067_c0', 2.0), ('cpd00080_c0', 1.0), ('cpd00214_c0', 1.0), ('cpd15327_c0', -1.0)])	-1000	1000				cpd00001_c0 + cpd15327_c0 <=> 2.0 cpd00067_c0 + cpd00080_c0 + cpd00214_c0
rxn08711_c0		OrderedDict([('cpd00008_c0', 1.0), ('cpd00067_c0', 1.0), ('cpd03831_c0', -1.0), ('cpd15484_c0', 1.0), ('cpd15485_c0', -1.0)])	-1000	1000				cpd03831_c0 + cpd15485_c0 <=> cpd00008_c0 + cpd00067_c0 + cpd15484_c0
rxn08018_c0		OrderedDict([('cpd00002_c0', -1.0), ('cpd00012_c0', 1.0), ('cpd00018_c0', 1.0), ('cpd00067_c0', 2.0), ('cpd11493_c0', -1.0), ('cpd11825_c0', 1.0), ('cpd15269_c0', -1.0)])	-1000	1000	Ethha_1459 or Ethha_2414			cpd00002_c0 + cpd11493_c0 + cpd15269_c0 <=> cpd00012_c0 + cpd00018_c0 + 2.0 cpd00067_c0 + cpd11825_c0
rxn07206_c0		OrderedDict([('cpd00001_c0', -1.0), ('cpd00484_c0', 1.0), ('cpd01042_c0', -1.0), ('cpd11609_c0', -1.0), ('cpd11610_c0', 1.0)])	-1000	1000				cpd00001_c0 + cpd01042_c0 + cpd11609_c0 <=> cpd00484_c0 + cpd11610_c0
rxn05887_c0		OrderedDict([('cpd00003_c0', 1.0), ('cpd00004_c0', -1.0), ('cpd00067_c0', -1.0), ('cpd11640_c0', 1.0)])	-1000	1000				cpd00004_c0 + cpd00067_c0 <=> cpd00003_c0 + cpd11640_c0
rxn05458_c0		OrderedDict([('cpd00010_c0', -1.0), ('cpd00067_c0', -1.0), ('cpd00134_c0', 1.0), ('cpd11476_c0', -1.0), ('cpd11493_c0', 1.0)])	-1000	1000				cpd00010_c0 + cpd00067_c0 + cpd11476_c0 <=> cpd00134_c0 + cpd11493_c0
rxn05333_c0		OrderedDict([('cpd00001_c0', 1.0), ('cpd00067_c0', 1.0), ('cpd11475_c0', 1.0), ('cpd11482_c0', -1.0)])	-1000	1000	Ethha_2647			cpd11482_c0 <=> cpd00001_c0 + cpd00067_c0 + cpd11475_c0
rxn05332_c0		OrderedDict([('cpd00001_c0', 1.0), ('cpd11477_c0', 1.0), ('cpd11481_c0', -1.0)])	-1000	1000	Ethha_2647			cpd11481_c0 <=> cpd00001_c0 + cpd11477_c0
rxn03917_c0		OrderedDict([('cpd00238_c0', -1.0), ('cpd04918_c0', 1.0)])	-1000	1000				cpd00238_c0 <=> cpd04918_c0
rxn03511_c0		OrderedDict([('cpd03830_c0', -1.0), ('cpd03831_c0', 1.0)])	-1000	1000				cpd03830_c0 <=> cpd03831_c0
rxn03439_c0		OrderedDict([('cpd00046_c0', 1.0), ('cpd00067_c0', 1.0), ('cpd02546_c0', -1.0), ('cpd03585_c0', -1.0), ('cpd03586_c0', 1.0)])	-1000	1000				cpd02546_c0 + cpd03585_c0 <=> cpd00046_c0 + cpd00067_c0 + cpd03586_c0
rxn03182_c0		OrderedDict([('cpd00046_c0', 1.0), ('cpd00067_c0', 1.0), ('cpd02546_c0', -1.0), ('cpd02993_c0', -1.0), ('cpd03585_c0', 1.0)])	-1000	1000				cpd02546_c0 + cpd02993_c0 <=> cpd00046_c0 + cpd00067_c0 + cpd03585_c0
rxn03159_c0		OrderedDict([('cpd00014_c0', 1.0), ('cpd02835_c0', -1.0), ('cpd02930_c0', -1.0), ('cpd03002_c0', 1.0)])	-1000	1000				cpd02835_c0 + cpd02930_c0 <=> cpd00014_c0 + cpd03002_c0
rxn03146_c0		OrderedDict([('cpd00001_c0', -1.0), ('cpd00029_c0', 1.0), ('cpd02886_c0', -1.0), ('cpd03584_c0', 1.0)])	-1000	1000				cpd00001_c0 + cpd02886_c0 <=> cpd00029_c0 + cpd03584_c0
rxn02404_c0		OrderedDict([('cpd00001_c0', -1.0), ('cpd00009_c0', 1.0), ('cpd00875_c0', 1.0), ('cpd02730_c0', -1.0)])	-1000	1000				cpd00001_c0 + cpd02730_c0 <=> cpd00009_c0 + cpd00875_c0
rxn01117_c0		OrderedDict([('cpd00171_c0', 1.0), ('cpd00817_c0', -1.0)])	-1000	1000				cpd00817_c0 <=> cpd00171_c0
rxn48128_c0		OrderedDict([('cpd00001_c0', -1.0), ('cpd00027_c0', 1.0), ('cpd06158_c0', 1.0), ('cpd06159_e0', -1.0)])	0	1000				cpd00001_c0 + cpd06159_e0 --> cpd00027_c0 + cpd06158_c0
rxn30018_c0		OrderedDict([('cpd00001_c0', -1.0), ('cpd00079_c0', 1.0), ('cpd00082_c0', 1.0), ('cpd01693_c0', -1.0)])	0	1000	Ethha_0826			cpd00001_c0 + cpd01693_c0 --> cpd00079_c0 + cpd00082_c0
rxn18574_c0		OrderedDict([('cpd00001_c0', -1.0), ('cpd00002_c0', -1.0), ('cpd00008_c0', 1.0), ('cpd00009_c0', 1.0), ('cpd00067_c0', 1.0), ('cpd03198_c0', 1.0), ('cpd03198_e0', -1.0)])	0	1000				cpd00001_c0 + cpd00002_c0 + cpd03198_e0 --> cpd00008_c0 + cpd00009_c0 + cpd00067_c0 + cpd03198_c0
rxn18495_c0		OrderedDict([('cpd00001_c0', -1.0), ('cpd00002_c0', -1.0), ('cpd00008_c0', 1.0), ('cpd00009_c0', 1.0), ('cpd00067_c0', 1.0), ('cpd00382_c0', 1.0), ('cpd00382_e0', -1.0)])	0	1000				cpd00001_c0 + cpd00002_c0 + cpd00382_e0 --> cpd00008_c0 + cpd00009_c0 + cpd00067_c0 + cpd00382_c0
rxn13645_c0		OrderedDict([('cpd00067_c0', 1.0), ('cpd02229_c0', 1.0), ('cpd03495_c0', -1.0), ('cpd15511_c0', 1.0)])	0	1000	Ethha_2751 or Ethha_2056			cpd03495_c0 --> cpd00067_c0 + cpd02229_c0 + cpd15511_c0
rxn13299_c0		OrderedDict([('cpd00009_c0', 1.0), ('cpd00089_c0', -1.0), ('cpd00155_c0', 1.0)])	0	1000	Ethha_1996 or Ethha_2589			cpd00089_c0 --> cpd00009_c0 + cpd00155_c0
rxn10030_c0		OrderedDict([('cpd00001_c0', 7.0), ('cpd00005_c0', -15.0), ('cpd00006_c0', 15.0), ('cpd00010_c0', 9.0), ('cpd00011_c0', 8.0), ('cpd00022_c0', -1.0), ('cpd00067_c0', -22.0), ('cpd00070_c0', -8.0), ('cpd15269_c0', 1.0)])	0	1000	Ethha_2649 and Ethha_2651			15.0 cpd00005_c0 + cpd00022_c0 + 22.0 cpd00067_c0 + 8.0 cpd00070_c0 --> 7.0 cpd00001_c0 + 15.0 cpd00006_c0 + 9.0 cpd00010_c0 + 8.0 cpd00011_c0 + cpd15269_c0
rxn09225_c0		OrderedDict([('cpd00067_c0', -4.0), ('cpd00297_c0', 1.0), ('cpd02113_c0', -1.0), ('cpd15489_c0', 1.0), ('cpd15492_c0', -1.0)])	0	1000				4.0 cpd00067_c0 + cpd02113_c0 + cpd15492_c0 --> cpd00297_c0 + cpd15489_c0
rxn09211_c0		OrderedDict([('cpd00046_c0', 1.0), ('cpd00054_c0', -1.0), ('cpd00067_c0', 2.0), ('cpd15420_c0', -1.0), ('cpd15558_c0', 1.0)])	0	1000	Ethha_1298			cpd00054_c0 + cpd15420_c0 --> cpd00046_c0 + 2.0 cpd00067_c0 + cpd15558_c0
rxn09208_c0		OrderedDict([('cpd00046_c0', 1.0), ('cpd00054_c0', -1.0), ('cpd00067_c0', 2.0), ('cpd15419_c0', -1.0), ('cpd15555_c0', 1.0)])	0	1000	Ethha_1298			cpd00054_c0 + cpd15419_c0 --> cpd00046_c0 + 2.0 cpd00067_c0 + cpd15555_c0
rxn09203_c0		OrderedDict([('cpd00011_c0', 1.0), ('cpd00067_c0', -2.0), ('cpd15534_c0', 1.0), ('cpd15558_c0', -1.0)])	0	1000				2.0 cpd00067_c0 + cpd15558_c0 --> cpd00011_c0 + cpd15534_c0
rxn09200_c0		OrderedDict([('cpd00011_c0', 1.0), ('cpd00067_c0', -2.0), ('cpd15531_c0', 1.0), ('cpd15555_c0', -1.0)])	0	1000				2.0 cpd00067_c0 + cpd15555_c0 --> cpd00011_c0 + cpd15531_c0
rxn09107_c0		OrderedDict([('cpd00001_c0', -1.0), ('cpd00009_c0', 1.0), ('cpd00067_c0', 1.0), ('cpd15541_c0', 1.0), ('cpd15548_c0', -1.0)])	0	1000				cpd00001_c0 + cpd15548_c0 --> cpd00009_c0 + cpd00067_c0 + cpd15541_c0
rxn09104_c0		OrderedDict([('cpd00001_c0', -1.0), ('cpd00009_c0', 1.0), ('cpd00067_c0', 1.0), ('cpd15538_c0', 1.0), ('cpd15545_c0', -1.0)])	0	1000				cpd00001_c0 + cpd15545_c0 --> cpd00009_c0 + cpd00067_c0 + cpd15538_c0
rxn08954_c0		OrderedDict([('cpd00046_c0', 1.0), ('cpd00067_c0', 1.0), ('cpd02546_c0', -1.0), ('cpd15492_c0', 1.0), ('cpd15550_c0', -1.0)])	0	1000				cpd02546_c0 + cpd15550_c0 --> cpd00046_c0 + cpd00067_c0 + cpd15492_c0
rxn08713_c0		OrderedDict([('cpd00008_c0', 1.0), ('cpd00067_c0', 1.0), ('cpd03831_c0', -1.0), ('cpd15432_c0', 1.0), ('cpd15477_c0', -1.0)])	0	1000				cpd03831_c0 + cpd15477_c0 --> cpd00008_c0 + cpd00067_c0 + cpd15432_c0
rxn08712_c0		OrderedDict([('cpd00008_c0', 1.0), ('cpd00067_c0', 1.0), ('cpd03831_c0', -1.0), ('cpd15488_c0', 1.0), ('cpd15549_c0', -1.0)])	0	1000				cpd03831_c0 + cpd15549_c0 --> cpd00008_c0 + cpd00067_c0 + cpd15488_c0
rxn08710_c0		OrderedDict([('cpd00008_c0', 1.0), ('cpd00067_c0', 1.0), ('cpd03587_c0', -1.0), ('cpd03831_c0', -1.0), ('cpd15485_c0', 1.0)])	0	1000				cpd03587_c0 + cpd03831_c0 --> cpd00008_c0 + cpd00067_c0 + cpd15485_c0
rxn08709_c0		OrderedDict([('cpd00002_c0', -1.0), ('cpd00008_c0', 1.0), ('cpd00067_c0', 1.0), ('cpd15488_c0', -1.0), ('cpd15550_c0', 1.0)])	0	1000				cpd00002_c0 + cpd15488_c0 --> cpd00008_c0 + cpd00067_c0 + cpd15550_c0
rxn08708_c0		OrderedDict([('cpd00002_c0', -1.0), ('cpd00008_c0', 1.0), ('cpd00067_c0', 1.0), ('cpd15484_c0', -1.0), ('cpd15549_c0', 1.0)])	0	1000				cpd00002_c0 + cpd15484_c0 --> cpd00008_c0 + cpd00067_c0 + cpd15549_c0
rxn08620_c0		OrderedDict([('cpd00014_c0', 1.0), ('cpd00026_c0', -1.0), ('cpd15475_c0', -1.0), ('cpd15477_c0', 1.0)])	0	1000				cpd00026_c0 + cpd15475_c0 --> cpd00014_c0 + cpd15477_c0
rxn08619_c0		OrderedDict([('cpd00014_c0', 1.0), ('cpd00026_c0', -1.0), ('cpd15469_c0', -1.0), ('cpd15475_c0', 1.0)])	0	1000				cpd00026_c0 + cpd15469_c0 --> cpd00014_c0 + cpd15475_c0
rxn08618_c0		OrderedDict([('cpd00014_c0', 1.0), ('cpd00026_c0', -1.0), ('cpd00067_c0', 4.0), ('cpd15479_c0', 1.0), ('cpd15489_c0', -1.0)])	0	1000				cpd00026_c0 + cpd15489_c0 --> cpd00014_c0 + 4.0 cpd00067_c0 + cpd15479_c0
rxn08583_c0		OrderedDict([('cpd00014_c0', 1.0), ('cpd00026_c0', -1.0), ('cpd15469_c0', 1.0), ('cpd15479_c0', -1.0)])	0	1000				cpd00026_c0 + cpd15479_c0 --> cpd00014_c0 + cpd15469_c0
rxn08518_c0		OrderedDict([('cpd00011_c0', 1.0), ('cpd00047_c0', -1.0), ('cpd00067_c0', -1.0), ('cpd11640_c0', 1.0)])	0	1000				cpd00047_c0 + cpd00067_c0 --> cpd00011_c0 + cpd11640_c0
rxn08232_c0		OrderedDict([('cpd00100_c0', 1.0), ('cpd15431_c0', 1.0), ('cpd15541_c0', -2.0)])	0	1000				2.0 cpd15541_c0 --> cpd00100_c0 + cpd15431_c0
rxn08229_c0		OrderedDict([('cpd00100_c0', 1.0), ('cpd15428_c0', 1.0), ('cpd15538_c0', -2.0)])	0	1000				2.0 cpd15538_c0 --> cpd00100_c0 + cpd15428_c0
rxn08202_c0		OrderedDict([('cpd00001_c0', 1.0), ('cpd00046_c0', -1.0), ('cpd00067_c0', -1.0), ('cpd15419_c0', 1.0), ('cpd15524_c0', -1.0)])	0	1000				cpd00046_c0 + cpd00067_c0 + cpd15524_c0 --> cpd00001_c0 + cpd15419_c0
rxn08086_c0		OrderedDict([('cpd00067_c0', -1.0), ('cpd11493_c0', 1.0), ('cpd15277_c0', -1.0), ('cpd15327_c0', -1.0), ('cpd15524_c0', 1.0)])	0	1000	Ethha_0678			cpd00067_c0 + cpd15277_c0 + cpd15327_c0 --> cpd11493_c0 + cpd15524_c0
rxn08016_c0		OrderedDict([('cpd00002_c0', -1.0), ('cpd00012_c0', 1.0), ('cpd00018_c0', 1.0), ('cpd00067_c0', 2.0), ('cpd00214_c0', -1.0), ('cpd11493_c0', -1.0), ('cpd15277_c0', 1.0)])	0	1000	Ethha_1459 or Ethha_2414			cpd00002_c0 + cpd00214_c0 + cpd11493_c0 --> cpd00012_c0 + cpd00018_c0 + 2.0 cpd00067_c0 + cpd15277_c0
rxn06723_c0		OrderedDict([('cpd02835_c0', 1.0), ('cpd03584_c0', -1.0), ('cpd11484_c0', -1.0), ('cpd11493_c0', 1.0)])	0	1000				cpd03584_c0 + cpd11484_c0 --> cpd02835_c0 + cpd11493_c0
rxn05803_c0		OrderedDict([('cpd00001_c0', -1.0), ('cpd00011_c0', 1.0), ('cpd00204_c0', -1.0), ('cpd11609_c0', -1.0), ('cpd11610_c0', 1.0)])	0	1000				cpd00001_c0 + cpd00204_c0 + cpd11609_c0 --> cpd00011_c0 + cpd11610_c0
rxn05598_c0		OrderedDict([('cpd00001_c0', -1.0), ('cpd00002_c0', -1.0), ('cpd00008_c0', 1.0), ('cpd00009_c0', 1.0), ('cpd00067_c0', 1.0), ('cpd00208_c0', 1.0), ('cpd00208_e0', -1.0)])	0	1000				cpd00001_c0 + cpd00002_c0 + cpd00208_e0 --> cpd00008_c0 + cpd00009_c0 + cpd00067_c0 + cpd00208_c0
rxn05162_c0		OrderedDict([('cpd00001_c0', -1.0), ('cpd00002_c0', -1.0), ('cpd00008_c0', 1.0), ('cpd00009_c0', 1.0), ('cpd00067_c0', 1.0), ('cpd00108_c0', 1.0), ('cpd00108_e0', -1.0)])	0	1000				cpd00001_c0 + cpd00002_c0 + cpd00108_e0 --> cpd00008_c0 + cpd00009_c0 + cpd00067_c0 + cpd00108_c0
rxn03919_c0		OrderedDict([('cpd00001_c0', -1.0), ('cpd00009_c0', 1.0), ('cpd04920_c0', 1.0), ('cpd08316_c0', -1.0)])	0	1000				cpd00001_c0 + cpd08316_c0 --> cpd00009_c0 + cpd04920_c0
rxn03918_c0		OrderedDict([('cpd00002_c0', -1.0), ('cpd00008_c0', 1.0), ('cpd00067_c0', 1.0), ('cpd04918_c0', -1.0), ('cpd08316_c0', 1.0)])	0	1000				cpd00002_c0 + cpd04918_c0 --> cpd00008_c0 + cpd00067_c0 + cpd08316_c0
rxn03916_c0		OrderedDict([('cpd00002_c0', -1.0), ('cpd00012_c0', 1.0), ('cpd03830_c0', 1.0), ('cpd04920_c0', -1.0)])	0	1000				cpd00002_c0 + cpd04920_c0 --> cpd00012_c0 + cpd03830_c0
rxn03181_c0		OrderedDict([('cpd00002_c0', -1.0), ('cpd00008_c0', 1.0), ('cpd00067_c0', 1.0), ('cpd02993_c0', 1.0), ('cpd03002_c0', -1.0)])	0	1000				cpd00002_c0 + cpd03002_c0 --> cpd00008_c0 + cpd00067_c0 + cpd02993_c0
rxn03130_c0		OrderedDict([('cpd00001_c0', -1.0), ('cpd00067_c0', 2.0), ('cpd00091_c0', 1.0), ('cpd02835_c0', -1.0), ('cpd02930_c0', 1.0)])	0	1000				cpd00001_c0 + cpd02835_c0 --> 2.0 cpd00067_c0 + cpd00091_c0 + cpd02930_c0
rxn02405_c0		OrderedDict([('cpd00012_c0', 1.0), ('cpd00052_c0', -1.0), ('cpd00067_c0', 1.0), ('cpd00875_c0', -1.0), ('cpd02546_c0', 1.0)])	0	1000				cpd00052_c0 + cpd00875_c0 --> cpd00012_c0 + cpd00067_c0 + cpd02546_c0
rxn02331_c0		OrderedDict([('cpd00001_c0', -1.0), ('cpd00009_c0', 1.0), ('cpd00061_c0', -1.0), ('cpd00817_c0', -1.0), ('cpd02730_c0', 1.0)])	0	1000				cpd00001_c0 + cpd00061_c0 + cpd00817_c0 --> cpd00009_c0 + cpd02730_c0
rxn00961_c0		OrderedDict([('cpd00001_c0', 1.0), ('cpd00003_c0', 1.0), ('cpd00004_c0', -1.0), ('cpd00007_c0', -1.0), ('cpd00011_c0', 1.0), ('cpd00067_c0', -2.0), ('cpd00136_c0', -1.0), ('cpd00415_c0', 1.0)])	0	1000				cpd00004_c0 + cpd00007_c0 + 2.0 cpd00067_c0 + cpd00136_c0 --> cpd00001_c0 + cpd00003_c0 + cpd00011_c0 + cpd00415_c0
rxn00943_c0		OrderedDict([('cpd00001_c0', -1.0), ('cpd00010_c0', 1.0), ('cpd00067_c0', 1.0), ('cpd00134_c0', -1.0), ('cpd00214_c0', 1.0)])	0	1000				cpd00001_c0 + cpd00134_c0 --> cpd00010_c0 + cpd00067_c0 + cpd00214_c0
rxn00664_c0		OrderedDict([('cpd00085_c0', -1.0), ('cpd02333_c0', 1.0)])	0	1000				cpd00085_c0 --> cpd02333_c0
rxn00606_c0		OrderedDict([('cpd00001_c0', -1.0), ('cpd00027_c0', 1.0), ('cpd00079_c0', 1.0), ('cpd00523_c0', -1.0)])	0	1000				cpd00001_c0 + cpd00523_c0 --> cpd00027_c0 + cpd00079_c0
rxn00269_c0		OrderedDict([('cpd00001_c0', -1.0), ('cpd00007_c0', -1.0), ('cpd00013_c0', 1.0), ('cpd00025_c0', 1.0), ('cpd00033_c0', -1.0), ('cpd00040_c0', 1.0)])	0	1000				cpd00001_c0 + cpd00007_c0 + cpd00033_c0 --> cpd00013_c0 + cpd00025_c0 + cpd00040_c0
rxn00198_c0		OrderedDict([('cpd00005_c0', 1.0), ('cpd00006_c0', -1.0), ('cpd00011_c0', 1.0), ('cpd00024_c0', 1.0), ('cpd00260_c0', -1.0)])	0	1000				cpd00006_c0 + cpd00260_c0 --> cpd00005_c0 + cpd00011_c0 + cpd00024_c0
rxn00125_c0		OrderedDict([('cpd00003_c0', -1.0), ('cpd00004_c0', 1.0), ('cpd00067_c0', 1.0), ('cpd00168_c0', 1.0), ('cpd02566_c0', -1.0)])	0	1000				cpd00003_c0 + cpd02566_c0 --> cpd00004_c0 + cpd00067_c0 + cpd00168_c0
rxn00062_c0		OrderedDict([('cpd00001_c0', -1.0), ('cpd00002_c0', -1.0), ('cpd00008_c0', 1.0), ('cpd00009_c0', 1.0), ('cpd00067_c0', 1.0)])	0	1000	Ethha_1823			cpd00001_c0 + cpd00002_c0 --> cpd00008_c0 + cpd00009_c0 + cpd00067_c0
EX_cpd26831_e0	D-Xylose exchange	OrderedDict([('cpd26831_e0', -1.0)])	0	1000		OrderedDict([('sbo', 'SBO:0000627')])		cpd26831_e0 -->
EX_cpd20885_e0	Turanose exchange	OrderedDict([('cpd20885_e0', -1.0)])	0	1000		OrderedDict([('sbo', 'SBO:0000627')])		cpd20885_e0 -->
EX_cpd11602_e0	Lnulin exchange	OrderedDict([('cpd11602_e0', -1.0)])	0	1000		OrderedDict([('sbo', 'SBO:0000627')])		cpd11602_e0 -->
EX_cpd08865_e0	Arbutin exchange	OrderedDict([('cpd08865_e0', -1.0)])	0	1000		OrderedDict([('sbo', 'SBO:0000627')])		cpd08865_e0 -->
EX_cpd06159_e0	Esculin exchange	OrderedDict([('cpd06159_e0', -1.0)])	0	1000		OrderedDict([('sbo', 'SBO:0000627')])		cpd06159_e0 -->
EX_cpd05161_e0	Melezitose exchange	OrderedDict([('cpd05161_e0', -1.0)])	0	1000		OrderedDict([('sbo', 'SBO:0000627')])		cpd05161_e0 -->
EX_cpd03844_e0	Cellobiose exchange	OrderedDict([('cpd03844_e0', -1.0)])	0	1000		OrderedDict([('sbo', 'SBO:0000627')])		cpd03844_e0 -->
EX_cpd03198_e0	Melibiose exchange	OrderedDict([('cpd03198_e0', -1.0)])	0	1000		OrderedDict([('sbo', 'SBO:0000627')])		cpd03198_e0 -->
EX_cpd01354_e0	Lactose exchange	OrderedDict([('cpd01354_e0', -1.0)])	0	1000		OrderedDict([('sbo', 'SBO:0000627')])		cpd01354_e0 -->
EX_cpd01068_e0	L-Xylose exchange	OrderedDict([('cpd01068_e0', -1.0)])	0	1000		OrderedDict([('sbo', 'SBO:0000627')])		cpd01068_e0 -->
EX_cpd01031_e0	sorbose exchange	OrderedDict([('cpd01031_e0', -1.0)])	0	1000		OrderedDict([('sbo', 'SBO:0000627')])		cpd01031_e0 -->
EX_cpd00751_e0	L-Fucose exchange	OrderedDict([('cpd00751_e0', -1.0)])	0	1000		OrderedDict([('sbo', 'SBO:0000627')])		cpd00751_e0 -->
EX_cpd00750_e0	D-Fucose exchange	OrderedDict([('cpd00750_e0', -1.0)])	0	1000		OrderedDict([('sbo', 'SBO:0000627')])		cpd00750_e0 -->
EX_cpd00589_e0	D-Tagatose exchange	OrderedDict([('cpd00589_e0', -1.0)])	0	1000		OrderedDict([('sbo', 'SBO:0000627')])		cpd00589_e0 -->
EX_cpd00396_e0	L-Rhamnose exchange	OrderedDict([('cpd00396_e0', -1.0)])	0	1000		OrderedDict([('sbo', 'SBO:0000627')])		cpd00396_e0 -->
EX_cpd00392_e0	Phycite exchange	OrderedDict([('cpd00392_e0', -1.0)])	0	1000		OrderedDict([('sbo', 'SBO:0000627')])		cpd00392_e0 -->
EX_cpd00382_e0	Melitose exchange	OrderedDict([('cpd00382_e0', -1.0)])	0	1000		OrderedDict([('sbo', 'SBO:0000627')])		cpd00382_e0 -->
EX_cpd00368_e0	D-Lyxose exchange	OrderedDict([('cpd00368_e0', -1.0)])	0	1000		OrderedDict([('sbo', 'SBO:0000627')])		cpd00368_e0 -->
EX_cpd00306_e0	Xylitol exchange	OrderedDict([('cpd00306_e0', -1.0)])	0	1000		OrderedDict([('sbo', 'SBO:0000627')])		cpd00306_e0 -->
EX_cpd00224_e0	L-Arabinose exchange	OrderedDict([('cpd00224_e0', -1.0)])	0	1000		OrderedDict([('sbo', 'SBO:0000627')])		cpd00224_e0 -->
EX_cpd00208_e0	LACT exchange	OrderedDict([('cpd00208_e0', -1.0)])	0	1000		OrderedDict([('sbo', 'SBO:0000627')])		cpd00208_e0 -->
EX_cpd00185_e0	D-Arabinose exchange	OrderedDict([('cpd00185_e0', -1.0)])	0	1000		OrderedDict([('sbo', 'SBO:0000627')])		cpd00185_e0 -->
EX_cpd00155_e0	Glycogen exchange	OrderedDict([('cpd00155_e0', -1.0)])	0	1000		OrderedDict([('sbo', 'SBO:0000627')])		cpd00155_e0 -->
EX_cpd00121_e0	L-Inositol exchange	OrderedDict([('cpd00121_e0', -1.0)])	0	1000		OrderedDict([('sbo', 'SBO:0000627')])		cpd00121_e0 -->
EX_cpd00108_e0	Galactose exchange	OrderedDict([('cpd00108_e0', -1.0)])	0	1000		OrderedDict([('sbo', 'SBO:0000627')])		cpd00108_e0 -->
EX_cpd00105_e0	Ribose exchange	OrderedDict([('cpd00105_e0', -1.0)])	0	1000		OrderedDict([('sbo', 'SBO:0000627')])		cpd00105_e0 -->
ADD_tpp		OrderedDict([('cpd00023_c0', 1.0), ('cpd00024_c0', -1.0), ('cpd00033_c0', -1.0), ('cpd00040_c0', 1.0)])	0	1000				cpd00024_c0 + cpd00033_c0 --> cpd00023_c0 + cpd00040_c0
ADD_heme		OrderedDict([('cpd00001_c0', 4.0), ('cpd00011_c0', 4.0), ('cpd00028_c0', 1.0), ('cpd00557_c0', -1.0)])	0	1000				cpd00557_c0 --> 4.0 cpd00001_c0 + 4.0 cpd00011_c0 + cpd00028_c0
atpm		OrderedDict([('cpd00001_c0', -1.0), ('cpd00002_c0', -1.0), ('cpd00008_c0', 1.0), ('cpd00009_c0', 1.0), ('cpd00067_c0', 1.0)])	0.81	1000				cpd00001_c0 + cpd00002_c0 --> cpd00008_c0 + cpd00009_c0 + cpd00067_c0
DM_cpd11640_c0		OrderedDict([('cpd11640_c0', -1.0)])	0	1000		OrderedDict([('sbo', 'SBO:0000628')])		cpd11640_c0 -->
DM_cpd00363_c0		OrderedDict([('cpd00363_c0', -1.0)])	0	1000		OrderedDict([('sbo', 'SBO:0000628')])		cpd00363_c0 -->
DM_cpd00166_c0	Calomide demand	OrderedDict([('cpd00166_c0', -1.0)])	0	1000		OrderedDict([('sbo', 'SBO:0000628')])		cpd00166_c0 -->
DM_cpd00029_c0	Heme demand	OrderedDict([('cpd00029_c0', -1.0)])	0	1000		OrderedDict([('sbo', 'SBO:0000628')])		cpd00029_c0 -->
