# Supplementary material for: Enzyme-constrained genome-scale modeling resolves growth-production trade-offs in fermentative biohydrogen production
Source: Environ Sci Ecotechnol. 2026 May 14;31:100706. doi: 10.1016/j.ese.2026.100706 (PMC13213674; doi:10.1016/j.ese.2026.100706)
Supplement: Multimedia component 4 [file mmc4.xlsx]

## Sheet: AcetateEthanol
NADH production
rxn00781_c0	2	NAD + Phosphate + Glyceraldehyde3-phosphate <=> NADH + H+ + 1,3-Bisphospho-D-glycerate
NADH consumption and H₂ production
rxn00171_c0	-1	NAD + CoA + Acetaldehyde <=> NADH + Acetyl-CoA + H+
rxn00543_c0	-1	NAD + Ethanol <=> NADH + H+ + Acetaldehyde
rxn08518_c0	2	Formate + H+ --> CO2 + H2

## Sheet: L-Glutamine
NADH production
rxn00781_c0	1.5405	NAD + Phosphate + Glyceraldehyde3-phosphate <=> NADH + H+ + 1,3-Bisphospho-D-glycerate
rxn01101_c0	0.4595	NAD + 3-Phosphoglycerate <=> NADH + H+ + 3-Phosphonooxypyruvate
NADH consumption and H₂ production
rxn05887_c0	2	NADH + H+ <=> NAD + H2
rxn08518_c0	1	Formate + H+ --> CO2 + H2
NADPH production
rxn00779_c0	0.4595	H2O + NADP + Glyceraldehyde3-phosphate --> NADPH + 2.0 H+ + 3-Phosphoglycerate
rxn00085_c0	1	NADP + 2.0 L-Glutamate <=> NADPH + 2-Oxoglutarate + L-Glutamine + H+
rxn00198_c0	1	NADP + Isocitrate --> NADPH + CO2 + 2-Oxoglutarate
NADPH consumption
rxn00184_c0	-2.4595	H2O + NADP + L-Glutamate <=> NADPH + NH3 + 2-Oxoglutarate + H+

## Sheet: L-Glutamate
NADH production
rxn00781_c0	1.081	NAD + Phosphate + Glyceraldehyde3-phosphate <=> NADH + H+ + 1,3-Bisphospho-D-glycerate
rxn00611_c0	0.919	NAD + Glycerol-3-phosphate <=> NADH + H+ + Glycerone-phosphate
NADH consumption and H₂ production
rxn05887_c0	2	NADH + H+ <=> NAD + H2
rxn08518_c0	1	Formate + H+ --> CO2 + H2
NADPH production
rxn00184_c0	-1	H2O + NADP + L-Glutamate <=> NADPH + NH3 + 2-Oxoglutarate + H+
rxn00612_c0	-0.919	NADP + Glycerol-3-phosphate <=> NADPH + H+ + Glycerone-phosphate
NADPH consumption
rxn00779_c0	0.919	H2O + NADP + Glyceraldehyde3-phosphate --> NADPH + 2.0 H+ + 3-Phosphoglycerate
rxn00198_c0	1	NADP + Isocitrate --> NADPH + CO2 + 2-Oxoglutarate
