# Supplementary material for: Enzyme-constrained genome-scale modeling resolves growth-production trade-offs in fermentative biohydrogen production
Source: Environ Sci Ecotechnol. 2026 May 14;31:100706. doi: 10.1016/j.ese.2026.100706 (PMC13213674; doi:10.1016/j.ese.2026.100706)
Supplement: Multimedia component 5 [file mmc5.xlsx]

## Sheet: reaction_kcat_values
Reaction_ID	Reaction_Name	kcat	kcat_MW	data_type
rxn48128_c0
rxn47768_c0_reverse		1.6987	141.757	DLkcat
rxn47768_c0	3-oxo-glutaryl-[acp] methyl ester synthase_c0
rxn45996_c0_reverse		61.4684	1049	DLkcat
rxn45996_c0	rxn45996_c0
rxn45425_c0_reverse		94.9797	9653.74	DLkcat
rxn45425_c0	rxn45425_c0	88.7905	9024.67	DLkcat
rxn43581_c0_reverse		0.3523	33.1889	DLkcat
rxn43581_c0	rxn43581_c0	3.0249	284.965	DLkcat
rxn42709_c0_reverse		7.1291	31.0859	DLkcat
rxn42709_c0	rxn42709_c0
rxn42230_c0_reverse		0.4826	92.9789	DLkcat
rxn42230_c0	rxn42230_c0	10.083	1942.62	DLkcat
rxn40037_c0_reverse		1.1132	31.1098	DLkcat
rxn40037_c0	L-aspartate-4-semialdehyde hydro-lyase [adding pyruvate and cyclizing; (2S,4S)-4-hydroxy-2,3,4,5-tetrahydrodipicolinate-forming]_c0	284.526	7951.45	DLkcat
rxn39452_c0_reverse
rxn39452_c0	2,3,4,5-tetrahydrodipicolinate:NADP+ 4-oxidoreductase_c0	0.7498	24.4748	DLkcat
rxn39451_c0_reverse		0.974	31.7931	DLkcat
rxn39451_c0	2,3,4,5-tetrahydrodipicolinate:NAD+ 4-oxidoreductase_c0
rxn30018_c0		2.0259	65.9045	DLkcat
rxn27289_c0_reverse	thiazole synthase_c0	7.7548	253.717	DLkcat
rxn26127_c0	maltodextrin phosphorylase_c0	53.8679	782.083	DLkcat
rxn25839_c0_reverse	ATP:[ThiS] adenylyltransferase_c0	0.9769	57.7116	DLkcat
rxn24718_c0	RXN-8243.c_c0
rxn23589_c0_reverse	RXN-13329.c_c0
rxn23043_c0	thiamin phosphate synthase_c0	37.5472	1419.83	DLkcat
rxn23042_c0	thiamine-phosphate diphosphorylase_c0	13.9537	527.654	DLkcat
rxn21863_c0_reverse		0.9488	83.1797	DLkcat
rxn21863_c0	RXN-11482.c_c0	4.2559	373.108	DLkcat
rxn21862_c0	RXN-11481.c_c0
rxn21861_c0_reverse		1.4882	52.4727	DLkcat
rxn21861_c0	3-oxo-pimeloyl-[acp] methyl ester reductase_c0	14.0936	496.928	DLkcat
rxn21859_c0_reverse
rxn21859_c0	RXN-11478.c_c0	0.7939	69.5999	DLkcat
rxn21858_c0	RXN-11477.c_c0
rxn21857_c0_reverse		9.0499	319.092	DLkcat
rxn21857_c0	3-oxo-glutaryl-[acp] methyl ester reductase_c0	0.8751	30.8553	DLkcat
rxn20643_c0_reverse		22.453	142.452	DLkcat
rxn20643_c0	thiC (gene name)_c0	10.2466	65.009	DLkcat
rxn19672_c0_reverse
rxn19672_c0
rxn18574_c0
rxn18495_c0
rxn18486_c0	ATP phosphohydrolase (disaccharide-importing)_c0	0.7655	51.2716	DLkcat
rxn17731_c0	biotin synthase_c0	8.8207	444.063	DLkcat
rxn16583_c0	adenylyl-molybdopterin:molybdate molybdate transferase (AMP-forming)_c0	0.163	13.4453	DLkcat
rxn16574_c0_reverse		63.5335	13308.1	DLkcat
rxn16574_c0	ATP:molybdopterin adenylyltransferase_c0	1.3226	277.04	DLkcat
rxn16108_c0	(2E,6E)-farnesyl-diphosphate:isopentenyl-diphosphate farnesyltranstransferase (adding 4 isopentenyl units)_c0	10.0828	830.141	DLkcat
rxn15949_c0	carboxyspermidine carboxy-lyase (spermidine-forming)_c0	11.9573	514.352	DLkcat
rxn15947_c0_reverse		3.6197	145.615	DLkcat
rxn15947_c0	carboxyspermidine:NADP+ oxidoreductase_c0	23.4118	941.819	DLkcat
rxn15395_c0_reverse		35.1998	827.136	DLkcat
rxn15395_c0	O-Succinyl-L-homoserine succinate-lyase (adding cysteine)_c0	29.8965	702.518	DLkcat
rxn15167_c0_reverse
rxn15167_c0	L-serine hydro-lyase (adding homocysteine; L-cystathionine-forming)_c0	0.8859	49.0114	DLkcat
rxn14057_c0_reverse
rxn14057_c0
rxn14048_c0_reverse_num4	2-oxoglutarate:ferredoxin oxidoreductase (decarboxylating)_c0	1.8826	26.1657	DLkcat
rxn14048_c0_reverse_num3	2-oxoglutarate:ferredoxin oxidoreductase (decarboxylating)_c0	1.268	13.4823	DLkcat
rxn14048_c0_reverse_num2	2-oxoglutarate:ferredoxin oxidoreductase (decarboxylating)_c0	4.2577	33.3009	DLkcat
rxn14048_c0_reverse_num1	2-oxoglutarate:ferredoxin oxidoreductase (decarboxylating)_c0	7.2085	301.125	DLkcat
rxn13784_c0_reverse	RNA transcription_c0
rxn13783_c0_reverse_num3	DNA replication_c0
rxn13783_c0_reverse_num2	DNA replication_c0
rxn13783_c0_reverse_num1	DNA replication_c0
rxn13782_c0_reverse_num4	Protein biosynthesis_c0
rxn13782_c0_reverse_num3	Protein biosynthesis_c0
rxn13782_c0_reverse_num2	Protein biosynthesis_c0
rxn13782_c0_reverse_num1	Protein biosynthesis_c0
rxn13778_c0	S-Adenosyl-L-homocysteine transporter_c0
rxn13645_c0_num2
rxn13645_c0_num1
rxn13299_c0_num2
rxn13299_c0_num1
rxn12990_c0_reverse
rxn12990_c0
rxn12847_c0_reverse_num2
rxn12847_c0_reverse_num1		0.0925	12.4664	DLkcat
rxn12847_c0_num2	Gly-Try aminopeptidase_c0	0.1941	18.1389	DLkcat
rxn12847_c0_num1	Gly-Try aminopeptidase_c0
rxn12846_c0_reverse_num2
rxn12846_c0_reverse_num1		2.9032	391.268	DLkcat
rxn12846_c0_num2	Gly-Phe aminopeptidase_c0
rxn12846_c0_num1	Gly-Phe aminopeptidase_c0
rxn12845_c0_reverse_num2
rxn12845_c0_reverse_num1		2.5531	344.085	DLkcat
rxn12845_c0_num2	Gly-Leu aminopeptidase_c0	0.1956	18.2791	DLkcat
rxn12845_c0_num1	Gly-Leu aminopeptidase_c0
rxn12844_c0_reverse_num2
rxn12844_c0_reverse_num1		1.7694	238.465	DLkcat
rxn12844_c0_num2	Gly-Cys aminopeptidase_c0
rxn12844_c0_num1	Gly-Cys aminopeptidase_c0
rxn12666_c0_reverse
rxn12666_c0	Pyridoxal transport_c0
rxn12646_c0_reverse_num2		1.5261	142.616	DLkcat
rxn12646_c0_reverse_num1		3.369	454.045	DLkcat
rxn12646_c0_num2	RXN0-6983.c_c0	1.5671	146.448	DLkcat
rxn12646_c0_num1	RXN0-6983.c_c0	9.0499	1219.67	DLkcat
rxn12645_c0_reverse_num2		7.8923	737.547	DLkcat
rxn12645_c0_reverse_num1		49.2815	6641.74	DLkcat
rxn12645_c0_num2	methionyl aminopeptidase_c0
rxn12645_c0_num1	methionyl aminopeptidase_c0
rxn12644_c0_reverse_num2		10.1163	945.384	DLkcat
rxn12644_c0_reverse_num1		42.5322	5732.13	DLkcat
rxn12644_c0_num2	methionyl aminopeptidase_c0	5.2449	490.144	DLkcat
rxn12644_c0_num1	methionyl aminopeptidase_c0
rxn12643_c0_num2	RXN0-6979.c_c0
rxn12643_c0_num1	RXN0-6979.c_c0	44.7047	6024.92	DLkcat
rxn12642_c0_reverse_num2		3.5555	332.267	DLkcat
rxn12642_c0_reverse_num1		55.6679	7502.44	DLkcat
rxn12642_c0_num2	RXN0-6978.c_c0	2.3391	218.592	DLkcat
rxn12642_c0_num1	RXN0-6978.c_c0	59.6786	8042.97	DLkcat
rxn12641_c0_reverse_num2		2.5012	233.741	DLkcat
rxn12641_c0_reverse_num1		16.9109	2279.11	DLkcat
rxn12641_c0_num2	RXN0-6977.c_c0	15.5133	1449.74	DLkcat
rxn12641_c0_num1	RXN0-6977.c_c0
rxn12640_c0_reverse_num2		3.0306	283.214	DLkcat
rxn12640_c0_reverse_num1		18.1027	2439.73	DLkcat
rxn12640_c0_num2	methionyl aminopeptidase_c0	45.4656	4248.83	DLkcat
rxn12640_c0_num1	methionyl aminopeptidase_c0
rxn12639_c0_reverse_num2		11.4486	1069.89	DLkcat
rxn12639_c0_reverse_num1		42.1119	5675.48	DLkcat
rxn12639_c0_num2	RXN0-6976.c_c0	0.0229	2.14004	DLkcat
rxn12639_c0_num1	RXN0-6976.c_c0	33.0174	4449.8	DLkcat
rxn12638_c0_num2	methionyl aminopeptidase_c0	1.4882	139.075	DLkcat
rxn12638_c0_num1	methionyl aminopeptidase_c0	7.8731	1061.07	DLkcat
rxn12637_c0_reverse_num2		0.6543	61.1453	DLkcat
rxn12637_c0_reverse_num1		153.762	20722.7	DLkcat
rxn12637_c0_num2	RXN0-6987.c_c0	0.2004	18.7277	DLkcat
rxn12637_c0_num1	RXN0-6987.c_c0	36.0676	4860.88	DLkcat
rxn12636_c0_reverse_num2
rxn12636_c0_reverse_num1		11.7732	1586.69	DLkcat
rxn12636_c0_num2	methionyl aminopeptidase_c0
rxn12636_c0_num1	methionyl aminopeptidase_c0	5.0455	679.989	DLkcat
rxn12635_c0_reverse_num2		54.0023	5046.6	DLkcat
rxn12635_c0_reverse_num1		9.8349	1325.46	DLkcat
rxn12635_c0_num2	RXN0-6974.c_c0
rxn12635_c0_num1	RXN0-6974.c_c0	3.1046	418.411	DLkcat
rxn12634_c0_reverse_num2		5.8892	550.355	DLkcat
rxn12634_c0_reverse_num1		11.2154	1511.52	DLkcat
rxn12634_c0_num2	methionyl aminopeptidase_c0	2.5435	237.694	DLkcat
rxn12634_c0_num1	methionyl aminopeptidase_c0
rxn12633_c0_reverse_num2		2.474	231.199	DLkcat
rxn12633_c0_reverse_num1		42.1119	5675.48	DLkcat
rxn12633_c0_num2	RXN0-6975.c_c0	3.2062	299.624	DLkcat
rxn12633_c0_num1	RXN0-6975.c_c0	13.816	1862	DLkcat
rxn12512_c0	(R)-4'-Phosphopantothenate:L-cysteine ligase_c0	27.8031	917.348	DLkcat
rxn12510_c0	ATP:pantothenate 4'-phosphotransferase_c0	3.9122	258.827	DLkcat
rxn12239_c0_reverse
rxn12239_c0
rxn12225_c0	2-octaprenylphenol hydroxylase_c0
rxn12220_c0
rxn12008_c0_reverse	R05611_c0	79.9602	5197.45	DLkcat
rxn11946_c0_num2	R05614_c0	137.752	779.443	DLkcat
rxn11946_c0_num1	R05614_c0	12.8879	91.4879	DLkcat
rxn11944_c0_reverse	Methyltransferase_c0	40.7076	1698.36	DLkcat
rxn11676_c0_reverse		4.3091	694.329	DLkcat
rxn11676_c0
rxn11268_c0_reverse	phosphate ABC transporter permease protein_c0
rxn11258_c0
rxn11197_c0_reverse
rxn11197_c0
rxn11196_c0
rxn11051_c0
rxn10954_c0		7.452	621.873	DLkcat
rxn10770_c0_reverse_num2		4.0079	179.563	DLkcat
rxn10770_c0_reverse_num1		604.914	9427.23	DLkcat
rxn10770_c0_num2	R08557_c0	6.5387	292.949	DLkcat
rxn10770_c0_num1	R08557_c0	57.4944	896.016	DLkcat
rxn10570_c0_reverse
rxn10570_c0	Methanol diffusion_c0
rxn10506_c0	2,5-diamino-6-ribitylamino-4(3H)-pyrimidinone 5'-phosphate deaminase_c0
rxn10484_c0	diaminopimelate dehydrogenase_c0
rxn10481_c0_num5	Copper transport via ABC system_c0
rxn10481_c0_num4	Copper transport via ABC system_c0
rxn10481_c0_num3	Copper transport via ABC system_c0
rxn10481_c0_num2	Copper transport via ABC system_c0
rxn10481_c0_num1	Copper transport via ABC system_c0
rxn10344_c0_num5	Lead (Pb+2) ABC transporter_c0	4.0024	154.927	DLkcat
rxn10344_c0_num4	Lead (Pb+2) ABC transporter_c0
rxn10344_c0_num3	Lead (Pb+2) ABC transporter_c0	28.2795	1312.39	DLkcat
rxn10344_c0_num2	Lead (Pb+2) ABC transporter_c0
rxn10344_c0_num1	Lead (Pb+2) ABC transporter_c0
rxn10336_c0	stearoyl-cardiolipin synthase_c0
rxn10318_c0	stearoyl-lipoteichoic acid synthesis (n=24), unlinked, D-alanine substituted_c0
rxn10315_c0_reverse		1.3143	8.66864	DLkcat
rxn10315_c0	isohexadecanoyl-lipoteichoic acid synthesis (n=24), linked, N-acetylglucosamine substituted_c0	0.0906	0.597565	DLkcat
rxn10314_c0_reverse
rxn10314_c0	anteisopentadecanoyl-lipoteichoic acid synthesis (n=24), linked, N-acetylglucosamine substituted_c0	0.0906	0.597565	DLkcat
rxn10313_c0_reverse
rxn10313_c0	isopentadecanoyl-lipoteichoic acid synthesis (n=24), linked, N-acetylglucosamine substituted_c0	0.0906	0.597565	DLkcat
rxn10312_c0_reverse
rxn10312_c0	isotetradecanoyl-lipoteichoic acid synthesis (n=24), linked, N-acetylglucosamine substituted_c0	3.152	20.7894	DLkcat
rxn10309_c0_reverse
rxn10309_c0	stearoyl-lipoteichoic acid synthesis (n=24), linked, N-acetylglucosamine substituted_c0	3.152	20.7894	DLkcat
rxn10308_c0_reverse
rxn10308_c0	myristoyl-lipoteichoic acid synthesis (n=24), linked, N-acetylglucosamine substituted_c0	3.152	20.7894	DLkcat
rxn10307_c0_reverse
rxn10307_c0	palmitoyl-lipoteichoic acid synthesis (n=24), linked, N-acetylglucosamine substituted_c0	3.152	20.7894	DLkcat
rxn10300_c0	stearoyl-lipoteichoic acid synthesis (n=24), linked, glucose substituted_c0
rxn10291_c0	stearoyl-lipoteichoic acid synthesis (n=24), linked, unsubstituted_c0
rxn10282_c0	stearoyl-UDP-glucosyltransferase (monoglucosyl)_c0
rxn10273_c0	stearoyl-UDP-glucosyltransferase (diglucosyl)_c0
rxn10264_c0_reverse		1.3143	120.409	DLkcat
rxn10264_c0	isohexadecanoyl-CDPdiacylglycerol:sn-glycerol-3-phosphate 3-phosphatidyltransferase_c0	13.4761	1234.61	DLkcat
rxn10263_c0_reverse		30.6021	2803.61	DLkcat
rxn10263_c0	anteisopentadecanoyl-CDPdiacylglycerol:sn-glycerol-3-phosphate 3-phosphatidyltransferase_c0	34.1479	3128.45	DLkcat
rxn10262_c0_reverse		1.3143	120.409	DLkcat
rxn10262_c0	isopentadecanoyl-CDPdiacylglycerol:sn-glycerol-3-phosphate 3-phosphatidyltransferase_c0	21.7908	1996.36	DLkcat
rxn10261_c0_reverse		33.5333	3072.15	DLkcat
rxn10261_c0	isotetradecanoyl-CDPdiacylglycerol:sn-glycerol-3-phosphate 3-phosphatidyltransferase_c0	0.0906	8.3003	DLkcat
rxn10260_c0_reverse		1.3143	120.409	DLkcat
rxn10260_c0	anteisoheptadecanoyl-CDPdiacylglycerol:sn-glycerol-3-phosphate 3-phosphatidyltransferase_c0	0.0906	8.3003	DLkcat
rxn10259_c0_reverse		18.2339	1670.5	DLkcat
rxn10259_c0	isoheptadecanoyl-CDPdiacylglycerol:sn-glycerol-3-phosphate 3-phosphatidyltransferase_c0	0.0906	8.3003	DLkcat
rxn10258_c0	isohexadecanoyl-Diacylglycerol kinase_c0	4.1021	824.213	DLkcat
rxn10257_c0_reverse
rxn10257_c0	anteisopentadecanoyl-Diacylglycerol kinase_c0	4.1021	824.213	DLkcat
rxn10256_c0_reverse
rxn10256_c0	isopentadecanoyl-Diacylglycerol kinase_c0	4.1021	824.213	DLkcat
rxn10255_c0_reverse
rxn10255_c0	isotetradecanoyl-Diacylglycerol kinase_c0	4.1021	824.213	DLkcat
rxn10254_c0_reverse
rxn10254_c0	anteisoheptadecanoyl-Diacylglycerol kinase_c0	4.1021	824.213	DLkcat
rxn10253_c0_reverse		3.0306	608.923	DLkcat
rxn10253_c0	isoheptadecanoyl-Diacylglycerol kinase_c0	1.3375	268.737	DLkcat
rxn10225_c0	isohexadecanoyl-phosphatidate cytidylyltransferase_c0
rxn10224_c0	anteisopentadecanoyl-phosphatidate cytidylyltransferase_c0	3.152	360.016	DLkcat
rxn10223_c0	isopentadecanoyl-phosphatidate cytidylyltransferase_c0
rxn10222_c0	isotetradecanoyl-phosphatidate cytidylyltransferase_c0	3.152	360.016	DLkcat
rxn10221_c0	anteisoheptadecanoyl-phosphatidate cytidylyltransferase_c0
rxn10220_c0	isoheptadecanoyl-phosphatidate cytidylyltransferase_c0	3.152	360.016	DLkcat
rxn10199_c0_reverse		15.6755	381.721	DLkcat
rxn10199_c0	Peptidoglycan subunit synthesis_c0	0.3914	9.53115	DLkcat
rxn10197_c0	TECA4S_c0
rxn10196_c0_reverse		244.372	6241.49	DLkcat
rxn10196_c0	Teichoic acid (D-alanine substituted) export_c0	6.2646	160.004	DLkcat
rxn10195_c0_reverse
rxn10195_c0	Teichoic acid (glucose substituted) export_c0	6.6168	168.999	DLkcat
rxn10194_c0_reverse		1.7694	45.1921	DLkcat
rxn10194_c0	Teichoic acid (unsubstituted) export_c0
rxn10193_c0	Poly(glycerol-phosphate) alpha-glucosyltransferase_c0
rxn10192_c0	CDP-glycerol:poly(glycerophosphate) glycerophosphotransferase_c0
rxn10191_c0	D-alanine-poly(phosphoribitol) ligase_c0
rxn10124_c0_reverse	NADH dehydrogenase (demethylmenaquinone-8 & 2.8 protons)_c0
rxn10094_c0	S-adenosylmethione:2-demethylmenaquinone methyltransferase_c0
rxn10060_c0	NAD kinase (dTTP)_c0
rxn10053_c0
rxn10052_c0_reverse
rxn10052_c0	adenylate kinase (Inorganic triphosphate)_c0
rxn10030_c0		10.0506	315.659	DLkcat
rxn09996_c0_reverse		16.9928	1056.16	DLkcat
rxn09996_c0	teichuronic acid (n=45), unlinked, GalNAc-GlcA repeated_c0	2.8746	178.666	DLkcat
rxn09992_c0	6-phospho-beta-glucosidase_c0	53.8679	910.055	DLkcat
rxn09989_c0	Maltodextrin glucosidase (dextrin)_c0	17.7359	499.943	DLkcat
rxn09696_c0_reverse
rxn09696_c0	S-adenosylmethionine permease SAM3_c0
rxn09693_c0_reverse
rxn09693_c0	Biotin uptake_c0
rxn09690_c0_reverse
rxn09690_c0	TRANS-RXNBWI-115637.ce.maizeexp.CYS_c0
rxn09686_c0	TRANS-RXNAVI-26378.ce.brachyexp.TTP_c0
rxn09678_c0_reverse
rxn09678_c0	TRANS-RXNBWI-115637.ce.maizeexp.GLN_c0
rxn09672_c0_reverse
rxn09672_c0	TRANS-RXNBWI-115637.ce.maizeexp.MET_c0
rxn09657_c0_reverse
rxn09657_c0	Thiamine transporter_c0
rxn09562_c0_reverse
rxn09562_c0	Guanylate kinase_c0
rxn09310_c0		3.3617	70.3882	DLkcat
rxn09242_c0_reverse_num4
rxn09242_c0_reverse_num3
rxn09242_c0_reverse_num2
rxn09242_c0_reverse_num1		86.4141	1662	DLkcat
rxn09242_c0_num4	D-sorbitol transport via PEP:Pyr PTS (periplasm)_c0
rxn09242_c0_num3	D-sorbitol transport via PEP:Pyr PTS (periplasm)_c0
rxn09242_c0_num2	D-sorbitol transport via PEP:Pyr PTS (periplasm)_c0
rxn09242_c0_num1	D-sorbitol transport via PEP:Pyr PTS (periplasm)_c0	133.023	2558.42	DLkcat
rxn09225_c0
rxn09211_c0		5.0368	136.251	DLkcat
rxn09210_c0	Phosphatidylserine syntase (n-C18:0)_c0	81.7774	2212.16	DLkcat
rxn09208_c0
rxn09203_c0
rxn09202_c0	Phosphatidylserine decarboxylase (n-C18:0)_c0
rxn09200_c0
rxn09177_c0	(R)-4'-Phosphopantothenate:L-cysteine ligase_c0	10.2466	338.081	DLkcat
rxn09176_c0_reverse
rxn09176_c0	polyphosphate kinase_c0
rxn09114_c0_reverse		0.4354	39.8891	DLkcat
rxn09114_c0	Phosphatidylglycerol synthase (n-C18:1)_c0	0.0802	7.34751	DLkcat
rxn09113_c0_reverse		3.3432	306.287	DLkcat
rxn09113_c0	Phosphatidylglycerol synthase (n-C18:0)_c0	4.0746	373.294	DLkcat
rxn09112_c0_reverse		1.2496	114.482	DLkcat
rxn09112_c0	Phosphatidylglycerol synthase (n-C16:1)_c0	0.0906	8.3003	DLkcat
rxn09111_c0_reverse		22.9193	2099.75	DLkcat
rxn09111_c0	Phosphatidylglycerol synthase (n-C16:0)_c0	0.0906	8.3003	DLkcat
rxn09110_c0_reverse		1.3016	119.246	DLkcat
rxn09110_c0	Phosphatidylglycerol synthase (n-C14:1)_c0	0.0953	8.73089	DLkcat
rxn09109_c0_reverse		16.5407	1515.37	DLkcat
rxn09109_c0	Phosphatidylglycerol synthase (n-C14:0)_c0	0.0906	8.3003	DLkcat
rxn09108_c0_reverse		1.2393	113.538	DLkcat
rxn09108_c0	Phosphatidylglycerol synthase (n-C12:0)_c0	0.1236	11.3236	DLkcat
rxn09107_c0
rxn09106_c0	phosphatidylglycerol phosphate phosphatase (periplasm, n-C18:0)_c0
rxn09104_c0
rxn09067_c0
rxn09023_c0_reverse
rxn09023_c0	O16 antigen polymerase (periplasm)_c0	1.827	157.737	DLkcat
rxn09022_c0_reverse		1.6516	142.593	DLkcat
rxn09022_c0	O16 antigen polymerase (periplasm)_c0
rxn09014_c0	RXN0-5107.c_c0
rxn08981_c0	nicotinic acid mononucleotide pyrophosphorylase_c0	67.2097	4466.89	DLkcat
rxn08976_c0	quinone reductase_c0	28.1689	1672.57	DLkcat
rxn08975_c0	dihydronicotinamide adenine dinucleotide-coenzyme Q reductase_c0
rxn08971_c0	NADH dehydrogenase (menaquinone-8 & 0 protons)_c0	15.2176	903.567	DLkcat
rxn08958_c0_reverse		64.6016	1573.14	DLkcat
rxn08958_c0
rxn08954_c0
rxn08942_c0_reverse		83.816	1216.89	DLkcat
rxn08942_c0	Maltodextrin phosphorylase (maltohexaose)_c0	15.1194	219.512	DLkcat
rxn08941_c0_reverse		17.9461	260.551	DLkcat
rxn08941_c0	Maltodextrin phosphorylase (maltopentaose)_c0	13.8177	200.613	DLkcat
rxn08936_c0_reverse		13.5228	381.183	DLkcat
rxn08936_c0	Maltodextrin glucosidase (maltoheptaose)_c0	18.8725	531.982	DLkcat
rxn08933_c0_reverse		16.7134	471.121	DLkcat
rxn08933_c0	Maltodextrin glucosidase (maltotetraose)_c0	3.733	105.227	DLkcat
rxn08929_c0_reverse
rxn08929_c0
rxn08927_c0_reverse
rxn08927_c0
rxn08924_c0	Mg2+-importing ATPase_c0
rxn08898_c0_reverse
rxn08898_c0	murein D,D-endopeptidase (murein4px4px4p) (periplasm)_c0	82.7253	859.036	DLkcat
rxn08896_c0_reverse
rxn08896_c0
rxn08895_c0_reverse
rxn08895_c0	murein D,D-endopeptidase (murein4px4p) (periplasm)_c0
rxn08893_c0_reverse		55.6679	578.067	DLkcat
rxn08893_c0	murein D,D-carboxypeptidase (murein5p4p) (periplasm)_c0
rxn08892_c0_reverse		6.2183	515.057	DLkcat
rxn08892_c0
rxn08891_c0_reverse		5.3435	38.2009	DLkcat
rxn08891_c0		4.6375	33.1536	DLkcat
rxn08890_c0_reverse		16.9928	176.457	DLkcat
rxn08890_c0	murein D,D-carboxypeptidase (murein5px4p) (periplasm)_c0	9.6993	100.719	DLkcat
rxn08889_c0_reverse
rxn08889_c0
rxn08869_c0	maltohexaose transport via ABC system (periplasm)_c0	2.7138	237.138	DLkcat
rxn08802_c0_reverse
rxn08802_c0
rxn08799_c0_reverse
rxn08799_c0
rxn08793_c0	L-Lactate dehydrogenase (menaquinone)_c0	114.171	1487.08	DLkcat
rxn08792_c0	lactate oxidation_c0	16.0913	209.59	DLkcat
rxn08766_c0	FabH_c0	4.527	227.981	DLkcat
rxn08764_c0_reverse		1.1443	114.762	DLkcat
rxn08764_c0		33.1803	3327.66	DLkcat
rxn08762_c0_num3	K(+)-importing ATPase_c0
rxn08762_c0_num2	K(+)-importing ATPase_c0
rxn08762_c0_num1	K(+)-importing ATPase_c0
rxn08715_c0_num5	Mercury (Hg+2) ABC transporter (periplasm)_c0
rxn08715_c0_num4	Mercury (Hg+2) ABC transporter (periplasm)_c0
rxn08715_c0_num3	Mercury (Hg+2) ABC transporter (periplasm)_c0
rxn08715_c0_num2	Mercury (Hg+2) ABC transporter (periplasm)_c0
rxn08715_c0_num1	Mercury (Hg+2) ABC transporter (periplasm)_c0
rxn08713_c0
rxn08712_c0
rxn08711_c0_reverse
rxn08711_c0
rxn08710_c0
rxn08709_c0
rxn08708_c0
rxn08669_c0	Glycerophosphodiester phosphodiesterase_c0	15.2237	2011.38	DLkcat
rxn08668_c0_reverse		350.493	46307.7	DLkcat
rxn08668_c0	Glycerophosphodiester phosphodiesterase (Glycerophosphoserine)_c0	3.0676	405.296	DLkcat
rxn08620_c0
rxn08619_c0
rxn08618_c0
rxn08615_c0_reverse		12.1193	203.065	DLkcat
rxn08615_c0	glycogen synthase (ADPGlc)_c0	302.464	5067.94	DLkcat
rxn08583_c0
rxn08551_c0		2.893	147.511	DLkcat
rxn08549_c0	glycerol-3-phosphate acyltransferase (C16:0)_c0	121.694	12832.6	DLkcat
rxn08548_c0	glycerol-3-phosphate acyltransferase (C14:1)_c0	6.9953	737.651	DLkcat
rxn08546_c0	glycerol-3-phosphate acyltransferase (C12:0)_c0	6.9953	737.651	DLkcat
rxn08535_c0_reverse_num4		18.3478	2181.79	DLkcat
rxn08535_c0_reverse_num3		0.5651	34.0203	DLkcat
rxn08535_c0_reverse_num2		5.9242	342.4	DLkcat
rxn08535_c0_reverse_num1		24.258	2330.71	DLkcat
rxn08535_c0_num4	Fructose transport via PEP:Pyr PTS (f6p generating) (periplasm)_c0	50.3189	5983.55	DLkcat
rxn08535_c0_num3	Fructose transport via PEP:Pyr PTS (f6p generating) (periplasm)_c0	50.3189	3029.31	DLkcat
rxn08535_c0_num2	Fructose transport via PEP:Pyr PTS (f6p generating) (periplasm)_c0	50.3189	2908.27	DLkcat
rxn08535_c0_num1	Fructose transport via PEP:Pyr PTS (f6p generating) (periplasm)_c0	2.7138	260.742	DLkcat
rxn08518_c0
rxn08502_e0	enterobactin Fe(III) binding (spontaneous)_e0
rxn08475_c0_reverse
rxn08475_c0	iron (II) transport via diffusion (extracellular to periplasm)_c0
rxn08438_c0	R08157_c0	6.9953	307.599	DLkcat
rxn08433_c0	R08158_c0	0.0277	1.21803	DLkcat
rxn08352_c0	R08210_c0	3.6601	181.281	DLkcat
rxn08333_c0	1,4-dihydroxy-2-naphthoate octaprenyltransferase_c0
rxn08312_c0	CDP-diacylglycerol synthetase (n-C18:1)_c0	401.31	45836.9	DLkcat
rxn08311_c0	CDP-diacylglycerol synthetase (n-C18:0)_c0	17.2724	1972.82	DLkcat
rxn08310_c0	CDP-diacylglycerol synthetase (n-C16:1)_c0	14.8666	1698.04	DLkcat
rxn08309_c0	CDP-diacylglycerol synthetase (n-C16:0)_c0
rxn08308_c0	CDP-diacylglycerol synthetase (n-C14:1)_c0
rxn08307_c0	CDP-diacylglycerol synthetase (n-C14:0)_c0
rxn08306_c0	CDP-diacylglycerol synthetase (n-C12:0)_c0
rxn08300_c0_reverse		5.6962	1144.51	DLkcat
rxn08300_c0	diacylglycerol kinase (n-C18:1)_c0	0.3983	80.0283	DLkcat
rxn08299_c0	diacylglycerol kinase (n-C18:0)_c0
rxn08298_c0	diacylglycerol kinase (n-C16:1)_c0	11.4424	2299.06	DLkcat
rxn08297_c0	diacylglycerol kinase (n-C16:0)_c0
rxn08296_c0	diacylglycerol kinase (n-C14:1)_c0
rxn08295_c0	diacylglycerol kinase (n-C14:0)_c0
rxn08294_c0	diacylglycerol kinase (n-C12:0)_c0
rxn08240_c0_reverse	cobalt (Co+2) transport out via proton antiport (periplasm)_c0
rxn08233_c0	Chloride/proton antiport_c0
rxn08232_c0
rxn08229_c0
rxn08202_c0
rxn08192_c0	ABC-5-RXN.cp_c0	33.9992	465.491	DLkcat
rxn08131_c0_reverse		10.9968	69.7686	DLkcat
rxn08131_c0	4-amino-2-methyl-5-phosphomethylpyrimidine synthetase_c0	0.4685	2.97237	DLkcat
rxn08129_c0_reverse		4.1478	127.3	DLkcat
rxn08129_c0	Amylomaltase (maltohexaose)_c0	2.5217	77.3937	DLkcat
rxn08128_c0_reverse		8.6035	264.051	DLkcat
rxn08128_c0	Amylomaltase (maltopentaose)_c0	2.7138	83.2894	DLkcat
rxn08127_c0_reverse		2.7864	85.5176	DLkcat
rxn08127_c0	Amylomaltase (maltotetraose)_c0	8.9276	273.998	DLkcat
rxn08126_c0_reverse		2.1312	65.4088	DLkcat
rxn08126_c0	Amylomaltase (maltotriose)_c0	2.0635	63.331	DLkcat
rxn08124_c0_reverse_num3		3.5898	33.4681	DLkcat
rxn08124_c0_reverse_num2		5.1006	45.2603	DLkcat
rxn08124_c0_reverse_num1		3.3432	439.468	DLkcat
rxn08124_c0_num3	anhydrous-N-Acetylmuramyl-tetrapeptide amidase_c0
rxn08124_c0_num2	anhydrous-N-Acetylmuramyl-tetrapeptide amidase_c0
rxn08124_c0_num1	anhydrous-N-Acetylmuramyl-tetrapeptide amidase_c0	7.4341	977.223	DLkcat
rxn08123_c0_reverse_num3		5.1006	47.5534	DLkcat
rxn08123_c0_reverse_num2		5.1006	45.2603	DLkcat
rxn08123_c0_reverse_num1		2.4267	318.993	DLkcat
rxn08123_c0_num3	anhydrous-N-Acetylmuramyl-tripeptide amidase_c0	7.4026	69.0152	DLkcat
rxn08123_c0_num2	anhydrous-N-Acetylmuramyl-tripeptide amidase_c0	3.1862	28.2728	DLkcat
rxn08123_c0_num1	anhydrous-N-Acetylmuramyl-tripeptide amidase_c0	9.153	1203.18	DLkcat
rxn08089_c0	1-octadec-7-enoyl-sn-glycerol 3-phosphate O-acyltransferase (n-C18:1)_c0	3.389	550.764	DLkcat
rxn08088_c0		15.7879	1034.34	DLkcat
rxn08086_c0		27.2659	1786.33	DLkcat
rxn08084_c0	1-tetradecanoyl-sn-glycerol 3-phosphate O-acyltransferase (n-C14:0)_c0	1.5573	253.085	DLkcat
rxn08076_c0_reverse_num3		16.8206	156.82	DLkcat
rxn08076_c0_reverse_num2		97.7755	867.612	DLkcat
rxn08076_c0_reverse_num1		19.0206	2500.29	DLkcat
rxn08076_c0_num3	N-Acetyl-D-glucosamine(anhydrous)N-Acetylmuramyl-tetrapeptide amidase (periplasm)_c0	4.928	45.9443	DLkcat
rxn08076_c0_num2	N-Acetyl-D-glucosamine(anhydrous)N-Acetylmuramyl-tetrapeptide amidase (periplasm)_c0	4.2327	37.5589	DLkcat
rxn08076_c0_num1	N-Acetyl-D-glucosamine(anhydrous)N-Acetylmuramyl-tetrapeptide amidase (periplasm)_c0
rxn08073_c0_reverse_num3		180.393	1681.82	DLkcat
rxn08073_c0_reverse_num2		328.153	2911.87	DLkcat
rxn08073_c0_reverse_num1		19.5122	2564.91	DLkcat
rxn08073_c0_num3	N-Acetyl-D-glucosamine(anhydrous)N-Acetylmuramyl-tripeptide amidase (periplasm)_c0	11.6395	108.516	DLkcat
rxn08073_c0_num2	N-Acetyl-D-glucosamine(anhydrous)N-Acetylmuramyl-tripeptide amidase (periplasm)_c0	45.0018	399.324	DLkcat
rxn08073_c0_num1	N-Acetyl-D-glucosamine(anhydrous)N-Acetylmuramyl-tripeptide amidase (periplasm)_c0	31.6398	4159.1	DLkcat
rxn08070_c0	Adenosylcobalamin transport via ABC system (periplasm)_c0	4.8733	66.7215	DLkcat
rxn08043_c0_num2	pyruvate:2-oxobutanoate acetaldehydetransferase (decarboxylating)_c0	13.8517	2644.5	DLkcat
rxn08043_c0_num1	pyruvate:2-oxobutanoate acetaldehydetransferase (decarboxylating)_c0	40.7076	839.304	DLkcat
rxn08040_c0_reverse
rxn08040_c0	UDP-N-acetyl-D-glucosamine:undecaprenyl-phosphate N-acetyl-D-glucosamine phosphotransferase_c0	3.152	20.7894	DLkcat
rxn08025_c0_reverse		1.1363	19.1969	DLkcat
rxn08025_c0	Arbutin 6-phosphate glucohydrolase_c0	0.4422	7.47061	DLkcat
rxn08021_c0	acyl-[acyl-carrier-protein] synthetase (n-C10:0)_c0	127.604	13455.8	DLkcat
rxn08020_c0	laurate-[acyl-carrier-protein] ligase_c0	0.2284	24.0847	DLkcat
rxn08018_c0_reverse_num2
rxn08018_c0_reverse_num1		0.0511	8.30453	DLkcat
rxn08018_c0_num2
rxn08018_c0_num1		32.7996	5330.43	DLkcat
rxn08017_c0	acyl-[acyl-carrier-protein] synthetase (n-C16:1)_c0	0.2128	22.4396	DLkcat
rxn08016_c0_num2
rxn08016_c0_num1		13.4221	2181.3	DLkcat
rxn08015_c0	acyl-[acyl-carrier-protein] synthetase (n-C14:1)_c0	0.0127	1.33921	DLkcat
rxn07980_c0_reverse		1.0916	245.203	DLkcat
rxn07980_c0	3-hydroxyacyl-[acyl-carrier-protein] dehydratase (n-C18:1)_c0
rxn07979_c0_reverse		0.489	109.843	DLkcat
rxn07979_c0	3-hydroxyacyl-[acyl-carrier-protein] dehydratase (n-C18:0)_c0
rxn07977_c0_reverse		1.2496	280.695	DLkcat
rxn07977_c0	3-hydroxyacyl-[acyl-carrier-protein] dehydratase (n-C14:1)_c0
rxn07917_c0	1,2 diacylglycerol transport via flipping (periplasm to cytoplasm, n-C18:0)_c0
rxn07441_c0	LL-2,6-diaminoheptanedioate:2-oxoglutarate aminotransferase_c0	4.0187	166.247	DLkcat
rxn07438_c0_reverse		32.7805	3262	DLkcat
rxn07438_c0	peptide-methionine:thioredoxin-disulfide S-oxidoreductase_c0	32.4192	3226.05	DLkcat
rxn07206_c0_reverse
rxn07206_c0
rxn06937_c0_num2	L-glutamate:tRNA(Glu) ligase (AMP-forming)_c0	17.3107	1146.04	DLkcat
rxn06937_c0_num1	L-glutamate:tRNA(Glu) ligase (AMP-forming)_c0	86.3828	5718.88	DLkcat
rxn06934_c0_reverse_num3
rxn06934_c0_reverse_num2
rxn06934_c0_reverse_num1
rxn06934_c0_num3	Protein-N(pai)-phosphohistidine:sugar N(pai)-phosphotransferase_c0	2.7064	100.088	DLkcat
rxn06934_c0_num2	Protein-N(pai)-phosphohistidine:sugar N(pai)-phosphotransferase_c0
rxn06934_c0_num1	Protein-N(pai)-phosphohistidine:sugar N(pai)-phosphotransferase_c0
rxn06874_c0_num7	reduced ferredoxin:dinitrogen oxidoreductase (ATP-hydrolysing)_c0	4.3574	308.909	DLkcat
rxn06874_c0_num6	reduced ferredoxin:dinitrogen oxidoreductase (ATP-hydrolysing)_c0	3.0557	184.97	DLkcat
rxn06874_c0_num5	reduced ferredoxin:dinitrogen oxidoreductase (ATP-hydrolysing)_c0	6.2153	221.767	DLkcat
rxn06874_c0_num4	reduced ferredoxin:dinitrogen oxidoreductase (ATP-hydrolysing)_c0	30.7023	930.28	DLkcat
rxn06874_c0_num3	reduced ferredoxin:dinitrogen oxidoreductase (ATP-hydrolysing)_c0	7.952	475.01	DLkcat
rxn06874_c0_num2	reduced ferredoxin:dinitrogen oxidoreductase (ATP-hydrolysing)_c0	2.8771	98.9329	DLkcat
rxn06874_c0_num1	reduced ferredoxin:dinitrogen oxidoreductase (ATP-hydrolysing)_c0
rxn06865_c0_reverse_num9		10.4314	2143.07	DLkcat
rxn06865_c0_reverse_num8		6.5472	1171.3	DLkcat
rxn06865_c0_reverse_num7		0.1906	13.9998	DLkcat
rxn06865_c0_reverse_num6		1.6552	77.6595	DLkcat
rxn06865_c0_reverse_num5		0.0653	5.34835	DLkcat
rxn06865_c0_reverse_num4		52.3243	4893.78	DLkcat
rxn06865_c0_reverse_num3		20.6214	4420.15	DLkcat
rxn06865_c0_reverse_num23		4.0677	821.256	DLkcat
rxn06865_c0_reverse_num22		29.7768	505.691	DLkcat
rxn06865_c0_reverse_num21		8.4141	484.81	DLkcat
rxn06865_c0_reverse_num20		3.5462	127.606	DLkcat
rxn06865_c0_reverse_num2		4.609	235.009	DLkcat
rxn06865_c0_reverse_num19		6.0223	1299.7	DLkcat
rxn06865_c0_reverse_num18		2.042	106.574	DLkcat
rxn06865_c0_reverse_num17		0.1925	36.0375	DLkcat
rxn06865_c0_reverse_num16		0.1949	3.54123	DLkcat
rxn06865_c0_reverse_num15		2.7085	164.819	DLkcat
rxn06865_c0_reverse_num14		5.8557	1046.4	DLkcat
rxn06865_c0_reverse_num13		19.379	1614	DLkcat
rxn06865_c0_reverse_num12		2.5935	94.8495	DLkcat
rxn06865_c0_reverse_num11		7.7734	629.58	DLkcat
rxn06865_c0_reverse_num10		2.6552	146.762	DLkcat
rxn06865_c0_reverse_num1		535.567	82516	DLkcat
rxn06864_c0_reverse		244.372	9928.12	DLkcat
rxn06864_c0	Biotinyl-5'-AMP:apo-[carboxylase] ligase (AMP-forming)_c0	427.024	17348.8	DLkcat
rxn06848_c0_reverse_num9		10.5153	2160.3	DLkcat
rxn06848_c0_reverse_num8		6.5487	1171.57	DLkcat
rxn06848_c0_reverse_num7		0.2036	14.9547	DLkcat
rxn06848_c0_reverse_num6		1.6006	75.0977	DLkcat
rxn06848_c0_reverse_num5		0.0651	5.33197	DLkcat
rxn06848_c0_reverse_num4		55.0947	5152.89	DLkcat
rxn06848_c0_reverse_num3		21.5642	4622.23	DLkcat
rxn06848_c0_reverse_num23		1.2066	243.609	DLkcat
rxn06848_c0_reverse_num22		39.6654	673.626	DLkcat
rxn06848_c0_reverse_num21		11.163	643.199	DLkcat
rxn06848_c0_reverse_num20		46.6841	1679.88	DLkcat
rxn06848_c0_reverse_num2		4.7843	243.947	DLkcat
rxn06848_c0_reverse_num19		19.3142	4168.3	DLkcat
rxn06848_c0_reverse_num18		8.9432	466.755	DLkcat
rxn06848_c0_reverse_num17		0.8497	159.07	DLkcat
rxn06848_c0_reverse_num16		11.9573	217.258	DLkcat
rxn06848_c0_reverse_num15		4.2559	258.983	DLkcat
rxn06848_c0_reverse_num14		6.2313	1113.52	DLkcat
rxn06848_c0_reverse_num13		19.8431	1652.66	DLkcat
rxn06848_c0_reverse_num12		2.976	108.838	DLkcat
rxn06848_c0_reverse_num11		8.2773	670.392	DLkcat
rxn06848_c0_reverse_num10		2.7085	149.708	DLkcat
rxn06848_c0_reverse_num1		2.5821	397.83	DLkcat
rxn06729_c0	(R)-3-Hydroxytetradecanoly-[acyl-carrier-protein]:UDP-N-acetyl-glucosamine 3-O-(3-hydroxytetradecanoyl)transferase_c0	12.8181	1351.66	DLkcat
rxn06723_c0
rxn06673_c0	Acetyl-CoA:carbon-dioxide ligase (ADP-forming)_c0	20.4762	1207.58	DLkcat
rxn06672_c0	biotin-carboxyl-carrier-protein:carbon-dioxide ligase (ADP-forming)_c0	3.0894	87.2221	DLkcat
rxn06591_c0	L-glutamate-semialdehyde: NADP+ oxidoreductase(L-glutamyl-tRNA(Glu)-forming)_c0
rxn06556_c0	Dodecanoyl-[acyl-carrier-protein] hydrolase_c0	1.1907	52.3578	DLkcat
rxn06078_c0	O-acetyl-L-homoserine acetate-lyase (L-homocysteine forming)_c0	8619.21	202537	DLkcat
rxn06077_c0_reverse		13.5228	1345.66	DLkcat
rxn06077_c0	L-methionine:oxidized-thioredoxin S-oxidoreductase_c0	17.9461	1785.82	DLkcat
rxn06033_c0	Oleoyl-[acyl-carrier protein] hydrolase_c0
rxn06023_c0_reverse		10.1092	2647.61	DLkcat
rxn06023_c0	CoA:apo-[acyl-carrier-protein] pantetheinephosphotransferase_c0	134.383	35195	DLkcat
rxn05958_c0	S-ribosylhomocysteine lyase_c0
rxn05957_c0	O4-succinyl-L-homoserine:hydrogen sulfide S-(3-amino-3-carboxypropyl)transferase_c0	10.7151	251.787	DLkcat
rxn05938_c0_reverse	pyruvate ferredoxin oxidoreductase_c0	109	3080.24	DLkcat
rxn05887_c0_reverse
rxn05887_c0
rxn05803_c0
rxn05740_c0_reverse		136.689	1984.53	DLkcat
rxn05740_c0	1,4-alpha-glucan-branching enzyme_c0	116.076	1685.26	DLkcat
rxn05735_c0	aldehyde dehydrogenase (aminoacetaldehyde, NAD)_c0	303.84	6732.13	DLkcat
rxn05734_c0_reverse		13.5228	299.622	DLkcat
rxn05734_c0	aldehyde dehydrogenase (glyoxylate, NAD)_c0	3.6931	81.8274	DLkcat
rxn05733_c0	O3-acetyl-L-serine:thiosulfate 2-amino-2-carboxyethyltransferase (reducing, L-cysteine-forming)_c0	40.2732	2285.82	DLkcat
rxn05687_c0_reverse
rxn05687_c0	Transport of putrescine, extracellular_c0
rxn05671_c0_reverse		58.002	640.892	DLkcat
rxn05671_c0	D-xylose transport in via proton symport_c0	11.2996	124.855	DLkcat
rxn05669_c0_reverse
rxn05669_c0	TRANS-RXNBWI-115637.ce.maizeexp.VAL_c0
rxn05663_c0_reverse
rxn05663_c0	TRANS-RXNBWI-115637.ce.maizeexp.TRP_c0
rxn05655_c0_reverse_num3		1.2496	35.9992	DLkcat
rxn05655_c0_reverse_num2		15.7637	912.132	DLkcat
rxn05655_c0_reverse_num1		3.3432	120.164	DLkcat
rxn05655_c0_num3	sucrose transport via PEP:Pyr PTS_c0	188.822	5439.68	DLkcat
rxn05655_c0_num2	sucrose transport via PEP:Pyr PTS_c0	740.478	42846.1	DLkcat
rxn05655_c0_num1	sucrose transport via PEP:Pyr PTS_c0	22.4247	806.008	DLkcat
rxn05652_c0_reverse
rxn05652_c0	spermidine transport in via proton antiport_c0
rxn05651_c0	sulfate transport in via proton symport_c0
rxn05647_c0_reverse		49.2944	948.076	DLkcat
rxn05647_c0	salicin transport via PEP:Pyr PTS_c0	51.4509	989.552	DLkcat
rxn05645_c0_reverse		2.7864	243.109	DLkcat
rxn05645_c0	riboflavin transport in via proton symport_c0	2.8859	251.79	DLkcat
rxn05638_c0_reverse
rxn05638_c0	TRANS-RXNBWI-115637.ce.maizeexp.PRO_c0
rxn05619_c0	ATP phosphohydrolase (molybdate-importing)_c0	29.7721	1476.5	DLkcat
rxn05618_c0	manganese transport in via proton symport_c0
rxn05617_c0_reverse_num4		2.5012	73.4193	DLkcat
rxn05617_c0_reverse_num3		3.7627	423.09	DLkcat
rxn05617_c0_reverse_num2		1.2496	36.6803	DLkcat
rxn05617_c0_reverse_num1		51.3609	987.821	DLkcat
rxn05617_c0_num4	mannitol transport via PEP:Pyr PTS_c0	53.3088	1564.81	DLkcat
rxn05617_c0_num3	mannitol transport via PEP:Pyr PTS_c0	8.5657	963.154	DLkcat
rxn05617_c0_num2	mannitol transport via PEP:Pyr PTS_c0	17.3107	508.132	DLkcat
rxn05617_c0_num1	mannitol transport via PEP:Pyr PTS_c0	8.1063	155.908	DLkcat
rxn05614_c0	L-methionine R-oxide transport via ABC system_c0	12.1117	386.598	DLkcat
rxn05613_c0	L-methionine S-oxide transport via ABC system_c0	3.6528	116.595	DLkcat
rxn05610_c0_reverse_num5		37.6255	4474.15	DLkcat
rxn05610_c0_reverse_num4		11.2154	675.193	DLkcat
rxn05610_c0_reverse_num3		13.7054	792.129	DLkcat
rxn05610_c0_reverse_num2		6.0086	577.306	DLkcat
rxn05610_c0_reverse_num1		8.9276	171.704	DLkcat
rxn05610_c0_num5	D-mannose transport via PEP:Pyr PTS_c0	9.9364	1181.56	DLkcat
rxn05610_c0_num4	D-mannose transport via PEP:Pyr PTS_c0	12.7096	765.147	DLkcat
rxn05610_c0_num3	D-mannose transport via PEP:Pyr PTS_c0	1.8123	104.745	DLkcat
rxn05610_c0_num2	D-mannose transport via PEP:Pyr PTS_c0	0.0804	7.72483	DLkcat
rxn05610_c0_num1	D-mannose transport via PEP:Pyr PTS_c0	3.7897	72.887	DLkcat
rxn05608_c0	ATP phosphohydrolase (disaccharide-importing)_c0	2.7138	237.138	DLkcat
rxn05607_c0_reverse		3.6665	70.5175	DLkcat
rxn05607_c0	maltose transport via PEP:Pyr PTS_c0	13.0245	250.499	DLkcat
rxn05602_c0_reverse	L-lactate reversible transport via proton symport_c0
rxn05598_c0
rxn05595_c0_reverse
rxn05595_c0	TRANS-RXN-3.ce_c0
rxn05582_c0_reverse		127.878	9848.87	DLkcat
rxn05582_c0	TRANS-RXNBWI-115637.ce.maizeexp.GLY_c0	27.5614	2122.71	DLkcat
rxn05573_c0
rxn05569_c0_reverse		32.4192	623.516	DLkcat
rxn05569_c0	D-glucosamine transport via PEP:Pyr PTS_c0	7.9156	152.24	DLkcat
rxn05567_c0_reverse		6.0586	116.525	DLkcat
rxn05567_c0	Galactitol transport via PEP:Pyr PTS_c0	3.0371	58.4123	DLkcat
rxn05560_c0_reverse_num4		16.8206	212.484	DLkcat
rxn05560_c0_reverse_num3		36.1876	457.134	DLkcat
rxn05560_c0_reverse_num2		34.1938	431.948	DLkcat
rxn05560_c0_reverse_num1		24.258	466.552	DLkcat
rxn05560_c0_num4	D-fructose transport via PEP:Pyr PTS_c0	16.162	204.164	DLkcat
rxn05560_c0_num3	D-fructose transport via PEP:Pyr PTS_c0	19.9547	252.075	DLkcat
rxn05560_c0_num2	D-fructose transport via PEP:Pyr PTS_c0	3.7897	47.8728	DLkcat
rxn05560_c0_num1	D-fructose transport via PEP:Pyr PTS_c0	31.0757	597.677	DLkcat
rxn05528_c0_num5	Copper-transporting ATPase_c0
rxn05528_c0_num4	Copper-transporting ATPase_c0
rxn05528_c0_num3	Copper-transporting ATPase_c0
rxn05528_c0_num2	Copper-transporting ATPase_c0
rxn05528_c0_num1	Copper-transporting ATPase_c0
rxn05518_c0_reverse_num3		20.1317	733.644	DLkcat
rxn05518_c0_reverse_num2		140.235	20371.6	DLkcat
rxn05518_c0_reverse_num1		21.1776	3412.37	DLkcat
rxn05518_c0_num3	cellobiose transport via PEP:Pyr PTS_c0	6.4391	234.655	DLkcat
rxn05518_c0_num2	cellobiose transport via PEP:Pyr PTS_c0	7.9922	1161.01	DLkcat
rxn05518_c0_num1	cellobiose transport via PEP:Pyr PTS_c0
rxn05516_c0_num5	Cadmium-translocating P-type ATPase_c0
rxn05516_c0_num4	Cadmium-translocating P-type ATPase_c0
rxn05516_c0_num3	Cadmium-translocating P-type ATPase_c0
rxn05516_c0_num2	Cadmium-translocating P-type ATPase_c0
rxn05516_c0_num1	Cadmium-translocating P-type ATPase_c0
rxn05514_c0_reverse	calcium transport in/out via proton antiporter_c0
rxn05508_c0_reverse
rxn05508_c0	TRANS-RXNBWI-115637.ce.maizeexp.ASN_c0
rxn05501_c0_reverse		26.24	504.672	DLkcat
rxn05501_c0	arbutin transport via PEP:Pyr PTS_c0	20.3434	391.263	DLkcat
rxn05496_c0_reverse		1.3143	101.224	DLkcat
rxn05496_c0	TRANS-RXNBWI-115637.ce.maizeexp.L-ALPHA-ALANINE_c0	23.7526	1829.37	DLkcat
rxn05485_c0_reverse		93.217	1792.84	DLkcat
rxn05485_c0	N-Acetyl-D-glucosamine transport via PEP:Pyr PTS_c0	5.3909	103.683	DLkcat
rxn05468_c0	TRANS-RXNAVI-26568.ce_c0
rxn05467_c0_reverse
rxn05467_c0	CO2 transporter via diffusion_c0
rxn05466_c0_reverse
rxn05466_c0	TRANS-RXN-173.ce_c0
rxn05465_c0_reverse_num2		8.2268	867.512	DLkcat
rxn05465_c0_reverse_num1		8.319	473.244	DLkcat
rxn05465_c0_num2	Malonyl-CoA:[acyl-carrier-protein] S-malonyltransferase_c0	6.6196	698.033	DLkcat
rxn05465_c0_num1	Malonyl-CoA:[acyl-carrier-protein] S-malonyltransferase_c0	2.6274	149.465	DLkcat
rxn05462_c0_reverse		2.2024	494.72	DLkcat
rxn05462_c0	trans-Octodec-2-enoyl-ACP hydro-lyase_c0
rxn05461_c0_reverse
rxn05461_c0	3-Hydroxyoctodecanoyl-ACP:NADP+ oxidoreductase_c0	401.31	14149.8	DLkcat
rxn05460_c0	3-Oxooctodecanoyl-ACP:malonyl-[acyl-carrier-protein] C-acyltransferase (decarboxylating)_c0	7.6496	638.363	DLkcat
rxn05459_c0_reverse
rxn05459_c0	stearyl-ACP:[acyl-carrier-protein] transferase_c0
rxn05458_c0_reverse
rxn05458_c0
rxn05402_c0_reverse
rxn05402_c0	13-methyl-3-hydroxy-tetra-decanoyl-ACP hydro-lyase_c0
rxn05394_c0_reverse		18.2138	4091.32	DLkcat
rxn05394_c0	9-methyl-3-hydroxy-decanoyl-ACP hydro-lyase_c0
rxn05390_c0_reverse
rxn05390_c0	7-methyl-3-hydroxy-octanoyl-ACP hydro-lyase_c0
rxn05377_c0_reverse		2.2024	494.72	DLkcat
rxn05377_c0	12-methyl-3-hydroxy-tetra-decanoyl-ACP hydro-lyase_c0
rxn05365_c0_reverse
rxn05365_c0	6-methyl-3-hydroxy-octanoyl-ACP hydro-lyase_c0
rxn05350_c0	hexanoyl-[acyl-carrier protein]:malonyl-[acyl-carrier-protein] C-acyltransferase (decarboxylating)_c0
rxn05349_c0_reverse		29.7721	3139.45	DLkcat
rxn05349_c0	acetyl-CoA:[acyl-carrier-protein] S-acetyltransferase_c0	12.3393	1301.17	DLkcat
rxn05348_c0	Decanoyl-[acyl-carrier protein]:malonyl-[acyl-carrier-protein] C-acyltransferase (decarboxylating)_c0	14.4164	1203.06	DLkcat
rxn05347_c0	Acyl-[acyl-carrier-protein]:malonyl-[acyl-carrier-protein] C-acyltransferase (decarboxylating)_c0
rxn05346_c0	butyryl-[acyl-carrier protein]:malonyl-[acyl-carrier-protein] C-acyltransferase (decarboxylating)_c0
rxn05345_c0	dodecanoyl-[acyl-carrier-protein]:malonyl-[acyl-carrier-protein] C-acyltransferase (decarboxylating)_c0
rxn05344_c0	Tetradecanoyl-[acyl-carrier protein]:malonyl-[acyl-carrier-protein] C-acyltransferase (decarboxylating)_c0	551	45981.2	BRENDA
rxn05343_c0	Octanoyl-[acyl-carrier protein]:malonyl-[acyl-carrier-protein] C-acyltransferase (decarboxylating)_c0
rxn05342_c0_reverse		344.7	48615.3	BRENDA
rxn05342_c0	(3R)-3-Hydroxytetradecanoyl-[acyl-carrier-protein]:NADP+ oxidoreductase_c0	0.275	9.69627	DLkcat
rxn05341_c0_reverse		344.7	48615.3	DLkcat
rxn05341_c0	(3R)-3-Hydroxyoctanoyl-[acyl-carrier-protein]:NADP+ oxidoreductase_c0	2.819	99.3956	DLkcat
rxn05340_c0_reverse		344.7	48615.3	BRENDA
rxn05340_c0	(3R)-3-Hydroxydodecanoyl-[acyl-carrier-protein]:NADP+ oxidoreductase_c0	16.2206	571.925	DLkcat
rxn05339_c0_reverse		4.3091	151.935	DLkcat
rxn05339_c0	(3R)-3-Hydroxybutanoyl-[acyl-carrier protein]:NADP+ oxidoreductase_c0	9.123	321.669	DLkcat
rxn05338_c0_reverse		5.7217	201.742	DLkcat
rxn05338_c0	(3R)-3-Hydroxydecanoyl-[acyl-carrier-protein]:NADP+ oxidoreductase_c0	5.4405	191.827	DLkcat
rxn05337_c0_reverse		344.7	48615.3	DLkcat
rxn05337_c0	(3R)-3-Hydroxyhexanoyl-[acyl-carrier-protein]:NADP+ oxidoreductase_c0	3.1751	111.951	DLkcat
rxn05336_c0_reverse		3.3432	117.878	DLkcat
rxn05336_c0	(3R)-3-Hydroxypalmitoyl-[acyl-carrier-protein]:NADP+ oxidoreductase_c0
rxn05335_c0_reverse		39.2507	8816.79	DLkcat
rxn05335_c0	(3R)-3-Hydroxypalmitoyl-[acyl-carrier-protein] hydro-lyase_c0
rxn05334_c0_reverse		8.25	1853.18	DLkcat
rxn05334_c0	(3R)-3-Hydroxybutanoyl-[acyl-carrier-protein] hydro-lyase_c0
rxn05333_c0_reverse		3.2385	727.456	DLkcat
rxn05333_c0
rxn05332_c0_reverse		2.873	645.355	DLkcat
rxn05332_c0
rxn05331_c0_reverse		1.4564	327.147	DLkcat
rxn05331_c0	(3R)-3-Hydroxybutanoyl-[acyl-carrier-protein] hydro-lyase_c0
rxn05330_c0_reverse		1.4141	317.646	DLkcat
rxn05330_c0	(3R)-3-Hydroxybutanoyl-[acyl-carrier-protein] hydro-lyase_c0
rxn05329_c0_reverse		15.6755	3521.15	DLkcat
rxn05329_c0	(3R)-3-Hydroxybutanoyl-[acyl-carrier-protein] hydro-lyase_c0
rxn05328_c0_reverse	Hexadecanoyl-[acyl-carrier protein]:malonyl-CoA C-acyltransferase(decarboxylating, oxoacyl- and enoyl-reducing)_c0
rxn05327_c0_reverse	Decanoyl-[acyl-carrier protein]:malonyl-CoA C-acyltransferase(decarboxylating, oxoacyl- and enoyl-reducing)_c0	2.688	235.652	DLkcat
rxn05326_c0_reverse	Hexanoyl-[acyl-carrier protein]:malonyl-CoA C-acyltransferase(decarboxylating, oxoacyl- and enoyl-reducing)_c0	14.3632	1259.2	DLkcat
rxn05325_c0_reverse	Octanoyl-[acyl-carrier protein]:malonyl-CoA C-acyltransferase(decarboxylating, oxoacyl- and enoyl-reducing)_c0	1.754	153.77	DLkcat
rxn05324_c0_reverse	Dodecanoyl-[acyl-carrier protein]:malonyl-CoA C-acyltransferase(decarboxylating, oxoacyl- and enoyl-reducing)_c0
rxn05323_c0_reverse	Tetradecanoyl-[acyl-carrier protein]:malonyl-CoA C-acyltransferase(decarboxylating, oxoacyl- and enoyl-reducing)_c0	4.099	359.352	DLkcat
rxn05322_c0_reverse	Butyryl-[acyl-carrier protein]:malonyl-CoA C-acyltransferase(decarboxylating, oxoacyl- and enoyl-reducing)_c0	2.113	185.243	DLkcat
rxn05319_c0_reverse
rxn05319_c0	TRANS-RXNBWI-115401.ce.maizeexp.OH_c0
rxn05312_c0_reverse	Inorganic phosphate transporter_c0
rxn05310_c0_reverse
rxn05310_c0	Nicotinate transport (Plasma membrane)_c0
rxn05308_c0_reverse
rxn05308_c0	Pantothenate reversible transport via proton symport_c0
rxn05307_c0_reverse
rxn05307_c0	TRANS-RXNBWI-115637.ce.maizeexp.SER_c0
rxn05306_c0_reverse
rxn05306_c0	TRANS-RXNBWI-115637.ce.maizeexp.PHE_c0
rxn05305_c0_reverse
rxn05305_c0	L-lysine transport out via proton antiport reversible_c0
rxn05303_c0_reverse
rxn05303_c0	TRANS-RXNBWI-115637.ce.maizeexp.ARG_c0
rxn05301_c0_reverse
rxn05301_c0	TRANS-RXNBWI-115637.ce.maizeexp.TYR_c0
rxn05300_c0_reverse
rxn05300_c0	TRANS-RXNBWI-115637.ce.maizeexp.THR_c0
rxn05299_c0_reverse
rxn05299_c0	TRANS-RXNBWI-115637.ce.maizeexp.HIS_c0
rxn05297_c0_reverse
rxn05297_c0	TRANS-RXNBWI-115637.ce.maizeexp.GLT_c0
rxn05293_c0	2C-methyl-D-erythritol 2,4 cyclodiphosphate dehydratase_c0	7.8731	741.696	DLkcat
rxn05289_c0	NADPH:oxidized-thioredoxin oxidoreductase_c0
rxn05255_c0_reverse
rxn05255_c0	folate transport via proton simport_c0
rxn05244_c0_reverse
rxn05244_c0	TRANS-RXNBWI-115637.ce.maizeexp.ILE_c0
rxn05243_c0_reverse
rxn05243_c0	TRANS-RXNBWI-115637.ce.maizeexp.LEU_c0
rxn05239_c0	adenosine 3',5'-bisphosphate,sulfite:oxidized-thioredoxin oxidoreductase (3'-phosphoadenosine-5'-phosphosulfate -forming)_c0	85.5563	5390.83	DLkcat
rxn05236_c0	2'-Deoxyuridine 5'-triphosphate:oxydized-thioredoxin 2'-oxidoreductase_c0	2.7138	110.472	DLkcat
rxn05235_c0	2'-Deoxyuridine 5'-triphosphate:oxydized-thioredoxin 2'-oxidoreductase_c0
rxn05234_c0	2'-Deoxyguanosine 5'-triphosphate:oxydized-thioredoxin 2'-oxidoreductase_c0
rxn05233_c0	2'-Deoxyguanosine 5'-diphosphate:oxidized-thioredoxin 2'-oxidoreductase_c0	26.5623	1673.67	DLkcat
rxn05232_c0	2'-Deoxyadenosine 5'-triphosphate:oxydized-thioredoxin 2'-oxidoreductase_c0	2.7138	110.472	DLkcat
rxn05226_c0_num7	D-glucose transport via PEP:Pyr PTS_c0	1.3103	47.1498	DLkcat
rxn05226_c0_num6	D-glucose transport via PEP:Pyr PTS_c0	3.332	1321.3	DLkcat
rxn05226_c0_num5	D-glucose transport via PEP:Pyr PTS_c0	54.1391	9747.6	DLkcat
rxn05226_c0_num4	D-glucose transport via PEP:Pyr PTS_c0	302.464	61233.4	DLkcat
rxn05226_c0_num3	D-glucose transport via PEP:Pyr PTS_c0	7.5312	1598.11	DLkcat
rxn05226_c0_num2	D-glucose transport via PEP:Pyr PTS_c0	5.2994	152.668	DLkcat
rxn05226_c0_num1	D-glucose transport via PEP:Pyr PTS_c0	8.6377	499.802	DLkcat
rxn05223_c0	Biotin ABC transporter_c0
rxn05219_c0_num2	nonpolar-amino-acid-transporting ATPase_c0	4.0217	128.37	DLkcat
rxn05219_c0_num1	nonpolar-amino-acid-transporting ATPase_c0	4.9927	235.468	DLkcat
rxn05217_c0_reverse
rxn05217_c0	TRANS-RXNBWI-115637.ce.maizeexp.L-ASPARTATE_c0
rxn05209_c0_reverse_num2
rxn05209_c0_reverse_num1
rxn05209_c0_num2	TRANS-RXNBWI-115525.ce.maizeexp.NA+_c0
rxn05209_c0_num1	TRANS-RXNBWI-115525.ce.maizeexp.NA+_c0
rxn05206_c0_reverse
rxn05206_c0	TRANS-RXN-187.ce_c0
rxn05195_c0_num2	ATP phosphohydrolase (ferric-ion-transporting)_c0
rxn05195_c0_num1	ATP phosphohydrolase (ferric-ion-transporting)_c0
rxn05187_c0	Vitamin ABC transport_c0	9.8349	134.652	DLkcat
rxn05183_c0	D-methionine transport via ABC system_c0	7.726	541.325	DLkcat
rxn05175_c0_num4	spermidine transport via ABC system_c0	4.1782	212.847	DLkcat
rxn05175_c0_num3	spermidine transport via ABC system_c0	33.9992	1732	DLkcat
rxn05175_c0_num2	spermidine transport via ABC system_c0	7.0319	790.999	DLkcat
rxn05175_c0_num1	spermidine transport via ABC system_c0	10.1569	298.399	DLkcat
rxn05170_c0_num3	TRANS-RXNAVI-26732.ce.brachyexp.CPD-3609_c0	4.5297	108.942	DLkcat
rxn05170_c0_num2	TRANS-RXNAVI-26732.ce.brachyexp.CPD-3609_c0	17.7061	316.725	DLkcat
rxn05170_c0_num1	TRANS-RXNAVI-26732.ce.brachyexp.CPD-3609_c0	1.0375	90.6591	DLkcat
rxn05163_c0_num4	putrescine transport via ABC system_c0	2.7138	305.268	DLkcat
rxn05163_c0_num3	putrescine transport via ABC system_c0	0.37	18.8486	DLkcat
rxn05163_c0_num2	putrescine transport via ABC system_c0	1.0375	30.4807	DLkcat
rxn05163_c0_num1	putrescine transport via ABC system_c0	5.0583	257.681	DLkcat
rxn05162_c0
rxn05158_c0_num4	ATP phosphohydrolase (glycerol-3-phosphate-importing)_c0	7.209	508.83	DLkcat
rxn05158_c0_num3	ATP phosphohydrolase (glycerol-3-phosphate-importing)_c0	0.0231	1.69705	DLkcat
rxn05158_c0_num2	ATP phosphohydrolase (glycerol-3-phosphate-importing)_c0	7.3451	763.398	DLkcat
rxn05158_c0_num1	ATP phosphohydrolase (glycerol-3-phosphate-importing)_c0	121.694	14211.2	DLkcat
rxn05157_c0_num5	Urea-ABC transport_c0	8.0206	944.726	DLkcat
rxn05157_c0_num4	Urea-ABC transport_c0
rxn05157_c0_num3	Urea-ABC transport_c0	3.4173	475.82	DLkcat
rxn05157_c0_num2	Urea-ABC transport_c0
rxn05157_c0_num1	Urea-ABC transport_c0	2.8582	226.721	DLkcat
rxn05150_c0_num3	zinc transport via ABC system_c0
rxn05150_c0_num2	zinc transport via ABC system_c0
rxn05150_c0_num1	zinc transport via ABC system_c0
rxn05148_c0_reverse
rxn05148_c0	Heme transport via ABC system_c0
rxn05145_c0_num5	phosphate-transporting ATPase_c0
rxn05145_c0_num4	phosphate-transporting ATPase_c0
rxn05145_c0_num3	phosphate-transporting ATPase_c0
rxn05145_c0_num2	phosphate-transporting ATPase_c0
rxn05145_c0_num1	phosphate-transporting ATPase_c0
rxn05144_c0_num2	Pyridoxal 5-phosphate synthase_c0	5.8443	55.6495	DLkcat
rxn05144_c0_num1	Pyridoxal 5-phosphate synthase_c0	1.3526	19.5945	DLkcat
rxn05115_c0_reverse
rxn05115_c0	5-carboxyamino-1-(5-phospho-D-ribosyl)imidazole carboxymutase_c0
rxn05109_c0	R07399_c0
rxn05064_c0	carbamate hydro-lyase_c0
rxn05040_c0	D-ribulose 5-phosphate formate-lyase (L-3,4-dihydroxybutan-2-one 4-phosphate-forming)_c0
rxn05039_c0_num9		6.3588	443.994	DLkcat
rxn05039_c0_num8		2.5012	179.662	DLkcat
rxn05039_c0_num7		2.5012	146.3	DLkcat
rxn05039_c0_num6		5.1041	164.664	DLkcat
rxn05039_c0_num5
rxn05039_c0_num4
rxn05039_c0_num3
rxn05039_c0_num2
rxn05039_c0_num11		1.8915	85.8015	DLkcat
rxn05039_c0_num10		4.0253	551.98	DLkcat
rxn05039_c0_num1
rxn05035_c0
rxn05029_c0	ATP:cobinamide Cobeta-adenosyltransferase_c0
rxn04794_c0_reverse
rxn04794_c0	propanoyl-CoA:formate C-propanoyltransferase_c0
rxn04791_c0_reverse
rxn04791_c0	S-(hydroxymethyl)glutathione synthase_c0
rxn04750_c0_reverse		1.7257	196.952	DLkcat
rxn04750_c0	(S)-3-hydroxyacyl-CoA:NAD+ oxidoreductase_c0	16.7134	1907.48	DLkcat
rxn04675_c0	menaquinone biosynthesis protein-related_c0
rxn04457_c0	R06605_c0
rxn04413_c0	R06558_c0	4.3534	838.737	DLkcat
rxn04308_c0	(2E,6E)-farnesyl-diphosphate:isopentenyl-diphosphate cistransferase (adding 8 isopentenyl units)_c0	1.1639	75.6541	DLkcat
rxn04139_c0	2-Octaprenyl-3-methyl-6-methoxy-1,4-benzoquinone ,NADPH2:oxygen oxidoreductase_c0
rxn04133_c0	R06064_c0
rxn04132_c0	R06063_c0
rxn04113_c0	isopentenyl-diphosphate:NAD(P)+ oxidoreductase_c0	6.6804	330.873	DLkcat
rxn04056_c0_reverse		26.24	1485.39	DLkcat
rxn04056_c0	2-dehydro-D-gluconate:NADP+ 2-oxidoreductase_c0	6.8419	387.304	DLkcat
rxn04016_c0_reverse		5.2948	644.014	DLkcat
rxn04016_c0	S-adenosyl-L-methionine:(E)-prop-1-ene-1,2,3-tricarboxylate 2'-O-methyltransferase_c0	62.4896	7600.7	DLkcat
rxn03962_c0_reverse		3.9095	396.678	DLkcat
rxn03962_c0	GDP-L-fucose:NADP+ 4-oxidoreductase (3,5-epimerizing)_c0	302.464	30689.5	DLkcat
rxn03958_c0_reverse		7.6761	659.526	DLkcat
rxn03958_c0	1-Deoxy-D-xylulose-5-phosphate isomeroreductase_c0	0.502	43.1315	DLkcat
rxn03933_c0_reverse		13.8087	627.866	DLkcat
rxn03933_c0	UDP-N-acetyl-D-glucosamine:N-acetyl-alpha-D-muramyl(oyl-L-Ala-gamma-D-Glu-L-Lys-D-Ala-D-Ala)-diphosphoundecaprenol 4-beta-N-acetylglucosaminlytransferase_c0	3.0413	138.284	DLkcat
rxn03919_c0
rxn03918_c0
rxn03917_c0_reverse
rxn03917_c0
rxn03916_c0
rxn03910_c0_reverse		1.5551	111.363	DLkcat
rxn03910_c0	2-Phospho-4-(cytidine 5'-diphospho)-2-C-methyl-D-erythritol CMP-lyase (cyclizing)_c0
rxn03909_c0	1-Deoxy-D-xylulose-5-phosphate pyruvate-lyase (carboxylating)_c0	0.4932	12.8818	DLkcat
rxn03908_c0	ATP:4-(Cytidine 5'-diphospho)-2-C-methyl-D-erythritol 2-phosphotransferase_c0	1.4882	107.951	DLkcat
rxn03907_c0	CTP: 2-C-Methyl-D-erythritol 4-phosphate cytidylyltransferase_c0	5.0455	365.992	DLkcat
rxn03904_c0_reverse
rxn03904_c0	UDP-N-acetylmuramoyl-L-alanyl-gamma-D-glutamyl-meso-2,6-diaminopimeloyl-D-alanyl-D-alanine:undecaprenyl-phosphate phospho-N-acetylmuramoyl-pentapeptide-transferase_c0	7.3695	364.419	DLkcat
rxn03903_c0_reverse
rxn03903_c0	UDPMurAc(oyl-L-Ala-D-gamma-Glu-L-Lys-D-Ala-D-Ala):undecaprenyl-phosphate phospho-N-acetylmuramoyl-pentapeptide-transferase_c0	76.0904	3762.65	DLkcat
rxn03901_c0_num3	undecaprenyl-diphosphate phosphohydrolase_c0
rxn03901_c0_num2	undecaprenyl-diphosphate phosphohydrolase_c0	2.4631	299.515	DLkcat
rxn03901_c0_num1	undecaprenyl-diphosphate phosphohydrolase_c0	0.103	12.3381	DLkcat
rxn03893_c0	all-trans-octaprenyl-diphosphate:4-hydroxybenzoate 3-octaprenyltransferase_c0
rxn03852_c0_reverse		0.9641	130.668	DLkcat
rxn03852_c0	UDP-N-acetyl-D-mannosamine:N-acetyl-beta-D-glucosaminyldiphosphoundecaprenol beta-1,4-N-acetylmannosaminyltransferase_c0
rxn03843_c0	Farnesyl diphosphate:Isopentenyl diphosphate farnesyl cistransferase_c0	73.3912	4770.47	DLkcat
rxn03838_c0	R05549_c0	3.3041	72.1904	DLkcat
rxn03638_c0	Acetyl-CoA:D-glucosamine-1-phosphate N-acetyltransferase_c0	12.8512	313.764	DLkcat
rxn03538_c0	R05223_c0
rxn03537_c0	R05222_c0
rxn03535_c0	ATP:cob(I)yrinic acid-a,c-diamide Cobeta-adenosyltransferase_c0
rxn03511_c0_reverse
rxn03511_c0
rxn03482_c0	Salicin 6-phosphate glucohydrolase_c0	15.7693	266.41	DLkcat
rxn03481_c0	Arbutin 6-phosphate glucohydrolase_c0	11.2236	189.614	DLkcat
rxn03446_c0	O-Phospho-4-hydroxy-L-threonine phospho-lyase (adding water)_c0	7.0518	229.808	DLkcat
rxn03445_c0_reverse		7.258	328.068	DLkcat
rxn03445_c0	O-Phospho-4-hydroxy-L-threonine:2-oxoglutarate aminotransferase_c0	11.0239	498.289	DLkcat
rxn03439_c0_reverse
rxn03439_c0
rxn03437_c0	(R)-2,3-Dihydroxy-3-methylpentanoate hydro-lyase_c0
rxn03435_c0_reverse		12.5688	1260.53	DLkcat
rxn03435_c0	(R)-2,3-Dihydroxy-3-methylpentanoate:NADP+ oxidoreductase (isomerizing)_c0	38.1044	3821.5	DLkcat
rxn03421_c0_reverse_num2
rxn03421_c0_reverse_num1
rxn03421_c0_num2	2,5-Diaminopyrimidine nucleoside triphosphate mutase_c0
rxn03421_c0_num1	2,5-Diaminopyrimidine nucleoside triphosphate mutase_c0
rxn03419_c0_reverse		0.0925	15.8798	DLkcat
rxn03419_c0	formamidopyrimidine nucleoside triphosphate amidohydrolase_c0
rxn03409_c0	Undecaprenyl-diphospho-N-acetylmuramoyl-(N-acetylglucosamine)-_c0	9.0159	656.62	DLkcat
rxn03408_c0_reverse
rxn03408_c0	UDP-N-acetyl-D-glucosamine:undecaprenyl-diphospho-N-acetylmuramoyl-L-alanyl-gamma-D-glutamyl-meso-2,6-diaminopimeloyl-D-alanyl-D-alanine 4-beta-N-acetylglucosaminlytransferase_c0
rxn03407_c0	Undecaprenyl-diphospho-N-acetylmuramoyl-(N-acetylglucosamine)-L-alanyl-gamma-D-glutamyl-L-lysyl-D-alanyl-D-alanine:ammonia ligase (ADP-forming)_c0	64.7771	4717.66	DLkcat
rxn03406_c0	Undecaprenyl-diphospho-N-acetylmuramoyl-(N-acetylglucosamine)-_c0	302.464	22028.1	DLkcat
rxn03397_c0	UDP-L-rhamnose:flavonol-3-O-D-glucoside L-rhamnosyltransferase_c0	1.8742	27.2527	DLkcat
rxn03396_c0	R04989_c0
rxn03395_c0	S-adenosyl-L-methionine:3-(all-trans-octaprenyl)benzene-1,2-diol 2-O-methyltransferase_c0
rxn03393_c0	3-octaprenyl-4-hydroxybenzoate carboxy-lyase_c0
rxn03269_c0_reverse
rxn03269_c0	dTDP-6-deoxy-L-mannose:NADP+ 4-oxidoreductase_c0	0.2342	13.7718	DLkcat
rxn03253_c0_reverse		36.3382	3185.71	DLkcat
rxn03253_c0	Decanoyl-CoA:(acceptor) 2,3-oxidoreductase_c0	0.775	67.9429	DLkcat
rxn03251_c0_reverse		0.0757	6.63649	DLkcat
rxn03251_c0	Hexanoyl-CoA:(acceptor) 2,3-oxidoreductase_c0	0.7467	65.4619	DLkcat
rxn03249_c0_reverse		17.5041	1997.72	DLkcat
rxn03249_c0	(S)-hydroxyhexanoyl-CoA:NAD+ oxidoreductase_c0	6.484	740.009	DLkcat
rxn03194_c0_reverse_num2
rxn03194_c0_reverse_num1		2.9584	135.052	DLkcat
rxn03194_c0_num2	(S)-2-Aceto-2-hydroxybutanoate pyruvate-lyase (carboxylating)_c0	779.367	21023.1	DLkcat
rxn03194_c0_num1	(S)-2-Aceto-2-hydroxybutanoate pyruvate-lyase (carboxylating)_c0	7.6525	349.339	DLkcat
rxn03188_c0	3-Ureidoisobutyrate amidohydrolase_c0
rxn03182_c0_reverse
rxn03182_c0
rxn03181_c0
rxn03175_c0_reverse
rxn03175_c0	N-(5'-Phospho-D-ribosylformimino)-5-amino-1- (5''-phospho-D-ribosyl)-4-imidazolecarboxamide ketol-isomerase_c0	11.276	1558.86	DLkcat
rxn03174_c0_reverse_num2	2-Amino-4-hydroxy-6-(erythro-1,2,3-trihydroxypropyl) dihydropteridine triphosphate hydrolase_c0
rxn03174_c0_reverse_num1	2-Amino-4-hydroxy-6-(erythro-1,2,3-trihydroxypropyl) dihydropteridine triphosphate hydrolase_c0
rxn03167_c0
rxn03164_c0	UDP-N-acetylmuramoyl-L-alanyl-D-glutamyl-meso-2,6-diaminoheptanedioate:D-alanyl-D-alanine ligase(ADP-forming)_c0	14.2484	523.216	DLkcat
rxn03159_c0_reverse
rxn03159_c0
rxn03150_c0	R04594_c0	5.9482	855.956	DLkcat
rxn03147_c0	1-(5-Phosphoribosyl)-5-amino-4-carboxyimidazole:L-aspartate ligase (ADP-forming)_c0	0.7024	94.0489	DLkcat
rxn03146_c0_reverse
rxn03146_c0
rxn03141_c0	UDP-N-acetylmuramoyl-L-alanyl-D-glutamyl-L-lysine:alanyl-D-alanine_c0	0.1197	4.39551	DLkcat
rxn03137_c0_reverse
rxn03137_c0	10-Formyltetrahydrofolate:5'-phosphoribosyl-5-amino-4-imidazolecarboxamide formyltransferase_c0	1.1329	73.3677	DLkcat
rxn03136_c0_reverse		21.4887	1442.84	DLkcat
rxn03136_c0	1-(5'-Phosphoribosyl)-5-amino-4-(N-succinocarboxamide)-imidazole AMP-lyase_c0
rxn03135_c0_reverse_num2	R04558_c0	5.7794	956.685	DLkcat
rxn03135_c0_reverse_num1	R04558_c0	18.0564	2388.61	DLkcat
rxn03130_c0
rxn03108_c0	ATP:4-amino-2-methyl-5-phosphomethylpyrimidine phosphotransferase_c0	27.3363	1790.64	DLkcat
rxn03084_c0	5'-Phosphoribosylformylglycinamide:L-glutamine amido-ligase (ADP-forming)_c0	12.9456	343.988	DLkcat
rxn03080_c0	5-amino-6-(D-ribitylamino)uracil butanedionetransferase_c0	1.0375	226.573	DLkcat
rxn03068_c0_reverse		2.3811	238.801	DLkcat
rxn03068_c0	(R)-2,3-Dihydroxy-3-methylbutanoate:NADP+ oxidoreductase (isomerizing)_c0
rxn03066_c0_reverse		11.2738	462.066	DLkcat
rxn03066_c0	dTDP-4-amino-4,6-dideoxy-D-galactose:2-oxoglutarate aminotransferase_c0	9.7472	399.497	DLkcat
rxn03062_c0_reverse		1.2496	58.3244	DLkcat
rxn03062_c0	3-Isopropylmalate:NAD+ oxidoreductase_c0	102.655	4791.35	DLkcat
rxn03052_c0_reverse		5.7217	238.715	DLkcat
rxn03052_c0	5-Methyltetrahydropteroyltri-L-glutamate:L-homocysteine S-methyltransferase_c0	27.8769	1163.05	DLkcat
rxn03047_c0	ATP:pantothenate 4'-phosphotransferase_c0	5.1946	343.669	DLkcat
rxn03039_c0_reverse		0.4517	27.6348	DLkcat
rxn03039_c0	1-(5'-Phosphoribosyl)-5-amino-4-imidazolecarboxamide:pyrophosphate phosphoribosyltransferase_c0	2.7753	169.792	DLkcat
rxn03012_c0	R04336_c0
rxn03005_c0_reverse		8.1419	1288.73	DLkcat
rxn03005_c0	R04326_c0
rxn03004_c0_reverse		34.1018	5397.77	DLkcat
rxn03004_c0	10-Formyltetrahydrofolate:5'-phosphoribosylglycinamide formyltransferase_c0	7.8599	1244.1	DLkcat
rxn02989_c0_reverse	R04293_c0
rxn02988_c0_reverse	glycerone phosphate:iminosuccinate alkyltransferase (cyclizing)_c0	43.0073	4669.94	DLkcat
rxn02937_c0	2-(Formamido)-N1-(5-phosphoribosyl)acetamidine cyclo-ligase (ADP-forming)_c0	4.7234	468.327	DLkcat
rxn02933_c0_reverse		17.5041	1997.72	DLkcat
rxn02933_c0	(2S,3S)-3-hydroxy-2-methylbutanoyl-CoA:NAD+ oxidoreductase_c0	0.4063	46.3704	DLkcat
rxn02929_c0_reverse		8.303	271.024	DLkcat
rxn02929_c0	2,3,4,5-Tetrahydrodipicolinate:NADP+ oxidoreductase_c0	0.3911	12.7662	DLkcat
rxn02916_c0	R04175_c0
rxn02914_c0_reverse		2.49	225.1	DLkcat
rxn02914_c0	3-Phosphoserine:2-oxoglutarate aminotransferase_c0	118.478	5355.32	DLkcat
rxn02898_c0	O-Succinylbenzoyl-CoA 1,4-dihydroxy-2-naphthoate-lyase_c0
rxn02897_c0	Nicotinate-nucleotide:dimethylbenzimidazole phospho-D-ribosyltransferase_c0
rxn02895_c0	5-Phospho-D-ribosylamine:glycine ligase (ADP-forming)_c0	5.5766	455.347	DLkcat
rxn02853_c0	Imidazole acetaldehyde:NAD+ oxidoreductase_c0	32.2241	713.984	DLkcat
rxn02835_c0_reverse
rxn02835_c0	1-(5-phospho-D-ribosyl)-AMP 1,6-hydrolase_c0	8.8675	1292.44	DLkcat
rxn02834_c0	Phosphoribosyl-ATP pyrophosphohydrolase_c0	2.819	208.445	DLkcat
rxn02832_c0_reverse	(1R,6R)-6-hydroxy-2-succinylcyclohexa-2,4-diene-1-carboxylate hydrolyase (2-succinylbenzoate-forming)_c0
rxn02831_c0	O-Succinylbenzoate:CoA ligase (AMP-forming)_c0
rxn02811_c0_reverse_num3		2.984	609.952	DLkcat
rxn02811_c0_reverse_num2		5.0871	294.805	DLkcat
rxn02811_c0_reverse_num1		16.9928	1374.42	DLkcat
rxn02811_c0_num3	3-Isopropylmalate hydro-lyase_c0
rxn02811_c0_num2	3-Isopropylmalate hydro-lyase_c0
rxn02811_c0_num1	3-Isopropylmalate hydro-lyase_c0
rxn02803_c0_reverse		1.2496	109.55	DLkcat
rxn02803_c0	Tetradecanoyl-CoA:(acceptor) 2,3-oxidoreductase_c0	45.7798	4013.44	DLkcat
rxn02789_c0_reverse_num3		7.6656	1566.91	DLkcat
rxn02789_c0_reverse_num2		2.2742	131.793	DLkcat
rxn02789_c0_reverse_num1		3.3432	270.407	DLkcat
rxn02789_c0_num3	2-Isopropylmalate hydro-lyase_c0
rxn02789_c0_num2	2-Isopropylmalate hydro-lyase_c0
rxn02789_c0_num1	2-Isopropylmalate hydro-lyase_c0
rxn02774_c0	S-Adenosyl-L-methionine:uroporphyrin-III C-methyltransferase_c0
rxn02720_c0_reverse		36.3382	3185.71	DLkcat
rxn02720_c0	Lauroyl-CoA:(acceptor) 2,3-oxidoreductase_c0	0.1073	9.40681	DLkcat
rxn02679_c0_reverse		15.5555	1363.72	DLkcat
rxn02679_c0	Octanoyl-CoA:oxygen 2-oxidoreductase_c0	0.7611	66.7243	DLkcat
rxn02596_c0	R03634_c0	58.636	1281.12	DLkcat
rxn02518_c0	2'-Deoxyinosine-5'-triphosphate pyrophosphohydrolase_c0
rxn02508_c0_reverse
rxn02508_c0	N-(5-Phospho-beta-D-ribosyl)anthranilate ketol-isomerase_c0
rxn02507_c0	1-(2-Carboxyphenylamino)-1-deoxy-D-ribulose-5-phosphate carboxy-lyase(cyclizing)_c0	5.7797	360.132	DLkcat
rxn02504_c0_reverse		80.303	21187.1	DLkcat
rxn02504_c0	2-amino-4-hydroxy-6-(D-erythro-1,2,3-trihydroxypropyl)-7,8-dihydropteridine glycolaldehyde-lyase_c0
rxn02503_c0	ATP:2-amino-4-hydroxy-6-hydroxymethyl-7,8-dihydropteridine 6'-pyrophosphotransferase_c0	2.3628	455.788	DLkcat
rxn02484_c0	ATP:4-amino-5-hydroxymethyl-2-methylpyrimidine 5-phosphotransferase_c0	6.1822	404.959	DLkcat
rxn02483_c0	4-Carboxymuconolactone carboxy-lyase_c0	0.1457	9.06506	DLkcat
rxn02476_c0_reverse		0.0202	1.64569	DLkcat
rxn02476_c0	Phosphoenolpyruvate:3-phosphoshikimate 5-O-(1-carboxyvinyl)-transferase_c0	108.713	8856.84	DLkcat
rxn02475_c0	2,5-Diamino-6-hydroxy-4-(5-phosphoribosylamino)-pyrimidine 2-aminohydrolase_c0	0.2333	21.1576	DLkcat
rxn02474_c0_reverse		0.4578	41.5172	DLkcat
rxn02474_c0	5-amino-6-(5-phosphoribitylamino)uracil:NADP+ 1'-oxidoreductase_c0	2.688	243.771	DLkcat
rxn02473_c0	D-erythro-1-(Imidazol-4-yl)glycerol 3-phosphate hydro-lyase_c0
rxn02465_c0_reverse	N-acetyl-L-glutamate-5-semialdehyde:NADP+ 5-oxidoreductase (phosphrylating)_c0	42.4321	2196.19	DLkcat
rxn02405_c0
rxn02404_c0_reverse
rxn02404_c0
rxn02402_c0_reverse	Nicotinate-nucleotide:pyrophosphate phosphoribosyltransferase (carboxylating)_c0	31.0177	1879.74	DLkcat
rxn02400_c0_num2	Nicotinate D-ribonucleotide phosphohydrolase_c0	7.7931	844.118	DLkcat
rxn02400_c0_num1	Nicotinate D-ribonucleotide phosphohydrolase_c0	1.4882	24.3979	DLkcat
rxn02380_c0_reverse
rxn02380_c0	beta-D-Glucose 6-phosphate ketol-isomerase_c0
rxn02374_c0	R03314_c0
rxn02373_c0_reverse	L-glutamate-5-semialdehyde:NADP+ 5-oxidoreductase (phosphorylating)_c0	5.4863	37.3482	DLkcat
rxn02341_c0	N-[(R)-4'-Phosphopantothenoyl]-L-cysteine carboxy-lyase_c0	1.0193	46.9665	DLkcat
rxn02331_c0
rxn02320_c0_reverse_num2		11.9631	273.552	DLkcat
rxn02320_c0_reverse_num1		3.3022	100.426	DLkcat
rxn02320_c0_num2	5-Amino-2-oxopentanoate:2-oxoglutarate aminotransferase_c0	85.5196	1955.52	DLkcat
rxn02320_c0_num1	5-Amino-2-oxopentanoate:2-oxoglutarate aminotransferase_c0	116.076	3530.11	DLkcat
rxn02314_c0_reverse		0.4862	12.5776	DLkcat
rxn02314_c0	ATP:D-tagatose-6-phosphate 1-phosphotransferase_c0	0.2525	6.53195	DLkcat
rxn02305_c0	2-methyl-4-amino-5-hydroxymethylpyrimidine-diphosphate:4-methyl-5-(2-phosphoethyl)-thiazole 2-methyl-4-aminopyridine-5-methenyltransferase_c0	2.7138	102.621	DLkcat
rxn02304_c0
rxn02288_c0
rxn02287_c0	S-adenosyl-L-methionine:uroporphyrin-III C-methyltransferase_c0
rxn02286_c0	UDP-N-acetylmuramate:L-alanine ligase (ADP-forming)_c0	9.8546	364.148	DLkcat
rxn02285_c0_reverse		1.4882	55.5828	DLkcat
rxn02285_c0	UDP-N-acetylmuramate:NADP+ oxidoreductase_c0	5.9454	222.055	DLkcat
rxn02264_c0	Hydroxymethylbilane hydro-lyase(cyclizing)_c0
rxn02213_c0	3-Dehydroquinate hydro-lyase_c0
rxn02212_c0	2-Dehydro-3-deoxy-D-arabino-heptonate 7-phosphate phosphate-lyase (cyclyzing)_c0
rxn02201_c0_num2	2-amino-4-hydroxy-6-hydroxymethyl-7,8-dihydropteridine-diphosphate:4-aminobenzoate 2-amino-4-hydroxydihydropteridine-6-methenyltransferase_c0	28.6295	5522.68	DLkcat
rxn02201_c0_num1	2-amino-4-hydroxy-6-hydroxymethyl-7,8-dihydropteridine-diphosphate:4-aminobenzoate 2-amino-4-hydroxydihydropteridine-6-methenyltransferase_c0	17.7061	1475.03	DLkcat
rxn02200_c0_reverse_num2		3.6232	698.922	DLkcat
rxn02200_c0_reverse_num1		2.9357	244.562	DLkcat
rxn02200_c0_num2	2-amino-4-hydroxy-6-hydroxymethyl-7,8-dihydropteridine:4-aminobenzoate 2-amino-4-hydroxydihydropteridine-6-methenyltransferase_c0	4.5867	884.783	DLkcat
rxn02200_c0_num1	2-amino-4-hydroxy-6-hydroxymethyl-7,8-dihydropteridine:4-aminobenzoate 2-amino-4-hydroxydihydropteridine-6-methenyltransferase_c0	0.4803	40.0119	DLkcat
rxn02190_c0	5,6-Dihydrothymine amidohydrolase_c0	0.5643	40.1139	DLkcat
rxn02186_c0_reverse		22.2528	2231.74	DLkcat
rxn02186_c0	2,3-Dihydroxy-3-methylbutanoate:NADP+ oxidoreductase (isomerizing)_c0	78.3	7852.73	DLkcat
rxn02177_c0	Isochorismate pyruvate-hydrolase_c0	57.9699	2456.78	DLkcat
rxn02175_c0	ATP:pantetheine-4'-phosphate adenylyltransferase_c0	0.1388	4.4716	DLkcat
rxn02160_c0	L-Histidinol-phosphate phosphohydrolase_c0
rxn02159_c0_reverse		87.7636	6890.04	DLkcat
rxn02159_c0	L-Histidinol:NAD+ oxidoreductase_c0	11.4601	899.696	DLkcat
rxn02155_c0_reverse		3.5025	272.517	DLkcat
rxn02155_c0	ATP:nicotinamide-nucleotide adenylyltransferase_c0
rxn02128_c0	ATP:pantothenate 4'-phosphotransferase_c0	0.8673	57.3797	DLkcat
rxn02056_c0_reverse	S-Adenosyl-L-methionine:uroporphyrin-III C-methyltransferase_c0
rxn02011_c0	UDP-N-acetylmuramoyl-L-alanyl-D-glutamate:(L)-meso-2,6-diaminoheptanedioate gamma-ligase (ADP-forming)_c0	8.19	281.188	DLkcat
rxn02008_c0	UDP-N-acetylmuramoyl-L-alanine:D-glutamate ligase(ADP-forming)_c0	2.8685	51.4857	DLkcat
rxn02005_c0_reverse		16.8409	323.9	DLkcat
rxn02005_c0	trehalose transport via PEP:Pyr PTS_c0	79.8856	1536.43	DLkcat
rxn02003_c0_reverse		7.8267	460.239	DLkcat
rxn02003_c0	dTDP-6-deoxy-L-mannose:NADP+ 4-oxidoreductase_c0	2.3068	135.648	DLkcat
rxn02000_c0_reverse
rxn02000_c0	dTDP-4-dehydro-6-deoxy-D-glucose 3,5-epimerase_c0
rxn01997_c0	dTDPglucose 4,6-hydro-lyase_c0
rxn01985_c0_reverse		8.5201	530.634	DLkcat
rxn01985_c0	Deoxyinosine:orthophosphate ribosyltransferase_c0	6.0096	374.28	DLkcat
rxn01974_c0_reverse
rxn01974_c0	LL-2,6-Diaminoheptanedioate 2-epimerase_c0
rxn01972_c0_reverse		4.4679	171.81	DLkcat
rxn01972_c0	N6-Acetyl-LL-2,6-diaminoheptanedioate amidohydrolase_c0
rxn01964_c0	L-serine hydro-lyase [adding 1-C-(indol-3-yl)glycerol 3-phosphate; L-tryptophan and glyceraldehyde-3-phosphate-forming]_c0	11.2738	283.726	DLkcat
rxn01962_c0	XTP pyrophosphohydrolase_c0
rxn01961_c0_num2	Xanthosine 5'-phosphate phosphohydrolase_c0
rxn01961_c0_num1	Xanthosine 5'-phosphate phosphohydrolase_c0
rxn01917_c0_reverse		1.5895	93.5545	DLkcat
rxn01917_c0	ATP:N-acetyl-L-glutamate 5-phosphotransferase_c0	96.2504	5665.09	DLkcat
rxn01875_c0_reverse
rxn01875_c0
rxn01874_c0_reverse
rxn01874_c0
rxn01871_c0_reverse	acetyl-CoA:enzyme N6-(dihydrolipoyl)lysine S-acetyltransferase_c0	9.0905	61.9774	DLkcat
rxn01870_c0_reverse		34.1018	1005.83	DLkcat
rxn01870_c0	D-Fructose 1-phosphate D-glyceraldehyde-3-phosphate-lyase_c0
rxn01859_c0_reverse		7.5046	467.389	DLkcat
rxn01859_c0	Deoxyadenosine:orthophosphate ribosyltransferase_c0	12.4284	774.044	DLkcat
rxn01851_c0	4-aminobutanal:NAD+ 1-oxidoreductase_c0	13.9537	309.17	DLkcat
rxn01834_c0_reverse		31.9422	4167.76	DLkcat
rxn01834_c0	(R)-S-Lactoylglutathione methylglyoxal-lyase (isomerizing)_c0
rxn01819_c0	Nomega,Nomega'-dimethyl-L-arginine dimethylamidohydrolase_c0	0.0668	3.75613	DLkcat
rxn01807_c0	ATP:pyridoxal 5'-phosphotransferase_c0	0.0134	0.791869	DLkcat
rxn01802_c0	Glutaryl-CoA:(acceptor) 2,3-oxidoreductase (decarboxylating)_c0	0.6853	60.0791	DLkcat
rxn01800_c0	Deoxycytidine aminohydrolase_c0	0.4118	9.08176	DLkcat
rxn01799_c0_reverse		35.6283	2218.94	DLkcat
rxn01799_c0	deoxyuridine:orthophosphate 2-deoxy-D-ribosyltransferase_c0	10.9999	685.077	DLkcat
rxn01791_c0	(R)-Pantoate:beta-alanine ligase (AMP-forming)_c0	92.129	5179.3	DLkcat
rxn01790_c0_reverse		18.3478	986.105	DLkcat
rxn01790_c0	(R)-Pantoate:NADP+ 2-oxidoreductase_c0	18.0564	970.444	DLkcat
rxn01740_c0_reverse		25.6496	1543.56	DLkcat
rxn01740_c0	Shikimate:NADP+ 3-oxidoreductase_c0	5.4274	326.614	DLkcat
rxn01739_c0	ATP:shikimate 3-phosphotransferase_c0	51.4509	9426.84	DLkcat
rxn01710_c0_reverse
rxn01710_c0	Propane-1,3-diol:NAD+ 1-oxidoreductase_c0	21.0102	327.431	DLkcat
rxn01706_c0_reverse
rxn01706_c0	dUTP:cytidine 5'-phosphotransferase_c0
rxn01705_c0_reverse
rxn01705_c0	dCTP:cytidine 5'-phosphotransferase_c0
rxn01682_c0_reverse		11.4893	289.149	DLkcat
rxn01682_c0	(1S,2R)-1-C-(indol-3-yl)glycerol 3-phosphate D-glyceraldehyde-3-phosphate-lyase_c0
rxn01679_c0_reverse
rxn01679_c0	dUTP:uridine 5'-phosphotransferase_c0
rxn01678_c0_reverse
rxn01678_c0	ATP:dUDP phosphotransferase_c0
rxn01675_c0	dTTP:alpha-D-glucose-1-phosphate thymidylyltransferase_c0	2.4427	140.476	DLkcat
rxn01674_c0_reverse
rxn01674_c0	dCTP:uridine 5'-phosphotransferase_c0	26.5624	1254.02	DLkcat
rxn01673_c0_reverse
rxn01673_c0	ATP:dCDP phosphotransferase_c0
rxn01672_c0	dCTP aminohydrolase_c0
rxn01670_c0	Nicotinamide ribonucleotide phosphohydrolase_c0	4.3031	70.5461	DLkcat
rxn01669_c0_reverse		14.2866	182.622	DLkcat
rxn01669_c0	Nicotinamide-D-ribonucleotide amidohydrolase_c0	1.4882	19.0233	DLkcat
rxn01653_c0	5-Formyltetrahydrofolate cyclo-ligase (ADP-forming)_c0	3.1137	535.607	DLkcat
rxn01652_c0_reverse		2.5531	102.115	DLkcat
rxn01652_c0	S-Aminomethyldihydrolipoylprotein:(6S)-tetrahydrofolate aminomethyltransferase (ammonia-forming)_c0	9.8647	394.552	DLkcat
rxn01649_c0_reverse		0.1088	6.77609	DLkcat
rxn01649_c0	Xanthosine:orthophosphate ribosyltransferase_c0	2.4054	149.809	DLkcat
rxn01647_c0_reverse		2.9267	182.276	DLkcat
rxn01647_c0	Nicotinate D-ribonucleoside:orthophosphate ribosyltransferase_c0
rxn01646_c0_reverse		8.7109	542.517	DLkcat
rxn01646_c0	N-Ribosylnicotinamide:orthophosphate ribosyltransferase_c0
rxn01644_c0	L-Aspartate-4-semialdehyde hydro-lyase (adding pyruvate and cyclizing)_c0	24.5774	686.847	DLkcat
rxn01643_c0_reverse	L-Aspartate-4-semialdehyde:NADP+ oxidoreductase (phosphorylating)_c0	330	29713.6	DLkcat
rxn01637_c0_reverse		33.7595	1445.33	DLkcat
rxn01637_c0	N2-Acetyl-L-ornithine:2-oxoglutarate aminotransferase_c0	113.99	4880.21	DLkcat
rxn01636_c0_reverse		18.5988	786.267	DLkcat
rxn01636_c0	N2-Acetyl-L-ornithine:L-glutamate N-acetyltransferase_c0	1.2496	52.827	DLkcat
rxn01633_c0
rxn01630_c0	5-Aminopentanamide amidohydrolase_c0
rxn01629_c0_reverse
rxn01629_c0	(S)-4-Amino-5-oxopentanoate 4,5-aminomutase_c0
rxn01626_c0	5,6-Dihydrouracil amidohydrolase_c0	8.5566	608.255	DLkcat
rxn01603_c0	7,8-dihydropteroate:L-glutamate ligase (ADP-forming)_c0	109.261	8608.86	DLkcat
rxn01602_c0_reverse		0.4397	36.6297	DLkcat
rxn01602_c0	dihydrofolate:NADP+ oxidoreductase_c0	5.1996	433.158	DLkcat
rxn01575_c0_reverse		172.409	15418.6	DLkcat
rxn01575_c0	L-Isoleucine:2-oxoglutarate aminotransferase_c0	4.4063	394.059	DLkcat
rxn01548_c0_reverse		4.6596	290.201	DLkcat
rxn01548_c0	guanosine:phosphate alpha-D-ribosyltransferase_c0	50.0035	3114.23	DLkcat
rxn01544_c0_reverse	XMP:pyrophosphate phosphoribosyltransferase_c0	26.6648	2302.13	DLkcat
rxn01521_c0_num2	2'-Deoxyuridine 5'-monophosphate phosphohydrolase_c0
rxn01521_c0_num1	2'-Deoxyuridine 5'-monophosphate phosphohydrolase_c0
rxn01520_c0
rxn01519_c0	dUTP nucleotidohydrolase_c0
rxn01516_c0	dTTP:uridine 5'-phosphotransferase_c0
rxn01515_c0	dTTP:cytidine 5'-phosphotransferase_c0	3.0557	144.261	DLkcat
rxn01513_c0_reverse
rxn01513_c0
rxn01512_c0_reverse
rxn01512_c0	ATP:dTDP phosphotransferase_c0
rxn01510_c0_reverse
rxn01510_c0	dGTP:cytidine 5'-phosphotransferase_c0	7.453	351.858	DLkcat
rxn01509_c0_reverse
rxn01509_c0	ATP:dGMP phosphotransferase_c0
rxn01507_c0_num2	2'-Deoxyadenosine 5'-monophosphate phosphohydrolase_c0
rxn01507_c0_num1	2'-Deoxyadenosine 5'-monophosphate phosphohydrolase_c0
rxn01492_c0	ATP:D-fructose-1-phosphate 6-phosphotransferase_c0	8.6652	467.831	DLkcat
rxn01485_c0_reverse
rxn01485_c0	D-Glucosamine 1-phosphate 1,6-phosphomutase_c0
rxn01480_c0_reverse		1.826	208.399	DLkcat
rxn01480_c0	3-Hydroxy-2-methylpropanoate:NAD+ oxidoreductase_c0	202.321	23090.6	DLkcat
rxn01476_c0	6-Phospho-D-glucono-1,5-lactone lactonohydrolase_c0	0.2004	19.1252	DLkcat
rxn01466_c0	Geranyl-diphosphate:isopentenyl-diphosphate geranyltrans-transferase_c0	10.2466	1146.81	DLkcat
rxn01465_c0_reverse		6.3715	256.224	DLkcat
rxn01465_c0	(S)-dihydroorotate amidohydrolase_c0	0.0277	1.11393	DLkcat
rxn01459_c0	4-Aminobutyraldehyde:NAD+ oxidoreductase_c0	3.2469	71.941	DLkcat
rxn01451_c0_reverse
rxn01451_c0	(S)-3-Hydroxybutanoyl-CoA:NAD+ oxidoreductase_c0	104.192	11891.3	DLkcat
rxn01446_c0_reverse		24.9322	1552.78	DLkcat
rxn01446_c0	Deoxyguanosine:orthophosphate ribosyltransferase_c0	0.3366	20.9635	DLkcat
rxn01445_c0_num2	2'-Deoxyguanosine 5'-monophosphate phosphohydrolase_c0
rxn01445_c0_num1	2'-Deoxyguanosine 5'-monophosphate phosphohydrolase_c0
rxn01434_c0	L-Citrulline:L-aspartate ligase (AMP-forming)_c0	57.4944	1149.21	DLkcat
rxn01406_c0	S-adenosylmethioninamine:putrescine 3-aminopropyltransferase_c0	56.4668	1487.4	DLkcat
rxn01396_c0	ATP:pyridoxine 5'-phosphotransferase_c0	4.0746	240.787	DLkcat
rxn01388_c0_reverse		7.8169	406.385	DLkcat
rxn01388_c0	isocitrate hydro-lyase (cis-aconitate-forming)_c0
rxn01370_c0_reverse
rxn01370_c0	dGTP:uridine 5'-phosphotransferase_c0	7.453	351.858	DLkcat
rxn01368_c0	Cytidine aminohydrolase_c0	145.358	3205.7	DLkcat
rxn01366_c0_reverse		8.0245	544.281	DLkcat
rxn01366_c0	Uridine:phosphate alpha-D-ribosyltransferase_c0	16.2636	1103.12	DLkcat
rxn01362_c0_reverse	Orotidine-5'-phosphate:diphosphate phospho-alpha-D-ribosyl-transferase_c0	772.682	56045.4	DLkcat
rxn01361_c0_reverse_num2
rxn01361_c0_reverse_num1		8.4566	564.693	DLkcat
rxn01361_c0_num2	(S)-dihydroorotate:NAD+ oxidoreductase_c0
rxn01361_c0_num1	(S)-dihydroorotate:NAD+ oxidoreductase_c0	7.4341	496.416	DLkcat
rxn01358_c0_reverse		176.717	11006	DLkcat
rxn01358_c0	inosine:phosphate alpha-D-ribosyltransferase_c0	16.965	1056.58	DLkcat
rxn01354_c0_reverse
rxn01354_c0	dGTP:pyruvate 2-O-phosphotransferase_c0	7.453	259.403	DLkcat
rxn01353_c0_reverse
rxn01353_c0	ATP:dGDP phosphotransferase_c0
rxn01351_c0	2'-Deoxyguanosine 5'-triphosphate diphosphohydrolase_c0
rxn01343_c0	ATP:Sedoheptulose 7-phosphate 1-phosphotransferase_c0	14.2009	367.365	DLkcat
rxn01334_c0_reverse_num2		3.7128	408.05	DLkcat
rxn01334_c0_reverse_num1		20.1317	593.782	DLkcat
rxn01334_c0_num2	Sedoheptulose 1,7-bisphosphate D-glyceraldehyde-3-phosphate-lyase_c0
rxn01334_c0_num1	Sedoheptulose 1,7-bisphosphate D-glyceraldehyde-3-phosphate-lyase_c0
rxn01333_c0_reverse		5.2068	807.816	DLkcat
rxn01333_c0	sedoheptulose-7-phosphate:D-glyceraldehyde-3-phosphate glyceronetransferase_c0	52.2958	8113.5	DLkcat
rxn01332_c0	Phosphoenolpyruvate:D-erythrose-4-phosphate C-(1-carboxyvinyl)transferase (phosphate hydrolysing, 2-carboxy-2-oxoethyl-forming)_c0	54.1215	5320.85	DLkcat
rxn01329_c0_reverse_num3
rxn01329_c0_reverse_num2
rxn01329_c0_reverse_num1
rxn01329_c0_num3	D-mannose 6-phosphate 1,6-phosphomutase_c0
rxn01329_c0_num2	D-mannose 6-phosphate 1,6-phosphomutase_c0
rxn01329_c0_num1	D-mannose 6-phosphate 1,6-phosphomutase_c0
rxn01307_c0_reverse
rxn01307_c0
rxn01304_c0	Succinyl-CoA:L-homoserine O-succinyltransferase_c0	0.2004	10.1846	DLkcat
rxn01302_c0_reverse		179.028	7196.31	DLkcat
rxn01302_c0	L-homoserine:NADP+ oxidoreductase_c0	2.2919	92.1266	DLkcat
rxn01301_c0_reverse		66.7938	2684.88	DLkcat
rxn01301_c0	L-Homoserine:NAD+ oxidoreductase_c0	2.6586	106.867	DLkcat
rxn01300_c0	ATP:L-homoserine O-phosphotransferase_c0	17.3688	457.636	DLkcat
rxn01286_c0	D-Glyceraldehyde:NAD+ oxidoreductase_c0	17.4512	386.663	DLkcat
rxn01269_c0	Prephenate:NADP+ oxidoreductase(decarboxylating)_c0	9.1764	1101.36	DLkcat
rxn01268_c0_num2	Prephenate:NAD+ oxidoreductase(decarboxylating)_c0	8.2476	671.929	DLkcat
rxn01268_c0_num1	Prephenate:NAD+ oxidoreductase(decarboxylating)_c0	3.1673	380.141	DLkcat
rxn01265_c0_reverse		29.1478	1937.22	DLkcat
rxn01265_c0	Nicotinate D-ribonucleotide:diphosphate phosphoribosyltransferase_c0	3.7887	251.804	DLkcat
rxn01259_c0	Isomaltose 6-alpha-D-glucanohydrolase_c0	1.5519	43.7453	DLkcat
rxn01258_c0	chorismate hydroxymutase_c0
rxn01257_c0_reverse		5.1513	442.318	DLkcat
rxn01257_c0	chorismate:L-glutamine aminotransferase_c0	1.1011	94.5463	DLkcat
rxn01256_c0_num2	Chorismate pyruvatemutase_c0
rxn01256_c0_num1	Chorismate pyruvatemutase_c0
rxn01255_c0	5-O-(1-Carboxyvinyl)-3-phosphoshikimate phosphate-lyase (chorismate-forming)_c0
rxn01219_c0_reverse_num3
rxn01219_c0_reverse_num2
rxn01219_c0_reverse_num1
rxn01219_c0_num3	ATP:dCMP phosphotransferase_c0
rxn01219_c0_num2	ATP:dCMP phosphotransferase_c0
rxn01219_c0_num1	ATP:dCMP phosphotransferase_c0
rxn01218_c0_num2	2'-Deoxycytidine 5'-monophosphate phosphohydrolase_c0
rxn01218_c0_num1	2'-Deoxycytidine 5'-monophosphate phosphohydrolase_c0
rxn01213_c0	GPPSYN-RXN_c0	3.5469	396.973	DLkcat
rxn01211_c0_reverse		22.3865	1338.43	DLkcat
rxn01211_c0	5,10-Methenyltetrahydrofolate 5-hydrolase (decyclizing)_c0	10.2221	611.153	DLkcat
rxn01210_c0	10-Formyltetrahydrofolate:L-glutamate ligase (ADP-forming)_c0	105.708	8328.91	DLkcat
rxn01208_c0_reverse_num2	R01652_c0	18.514	1566.32	DLkcat
rxn01208_c0_reverse_num1	R01652_c0	0.4729	42.2918	DLkcat
rxn01200_c0_reverse_num2
rxn01200_c0_reverse_num1		7.7269	836.926	DLkcat
rxn01200_c0_num2	Sedoheptulose-7-phosphate:D-glyceraldehyde-3-phosphate glycolaldehyde transferase_c0	9.2302	1070.34	DLkcat
rxn01200_c0_num1	Sedoheptulose-7-phosphate:D-glyceraldehyde-3-phosphate glycolaldehyde transferase_c0	9.0467	979.878	DLkcat
rxn01171_c0_reverse
rxn01171_c0	D-glucose 1-epimerase_c0
rxn01145_c0_num2	Thymidylate 5'-phosphohydrolase_c0
rxn01145_c0_num1	Thymidylate 5'-phosphohydrolase_c0
rxn01138_c0_reverse		1.7713	110.317	DLkcat
rxn01138_c0	Adenosine:phosphate alpha-D-ribosyltransferase_c0	0.5433	33.8369	DLkcat
rxn01132_c0_reverse		28.1689	408.971	DLkcat
rxn01132_c0	Maltose:phosphate 1-beta-D-glucosyltransferase_c0	18.946	275.068	DLkcat
rxn01129_c0_reverse
rxn01129_c0	dATP:uridine 5'-phosphotransferase_c0	5.1946	245.239	DLkcat
rxn01128_c0_reverse
rxn01128_c0	dATP:cytidine 5'-phosphotransferase_c0	5.1946	245.239	DLkcat
rxn01127_c0_reverse
rxn01127_c0	ATP:dAMP phosphotransferase_c0
rxn01117_c0_reverse
rxn01117_c0
rxn01116_c0_reverse
rxn01116_c0	D-Ribulose-5-phosphate 3-epimerase_c0
rxn01106_c0_reverse_num2
rxn01106_c0_reverse_num1
rxn01106_c0_num2	2-Phospho-D-glycerate 2,3-phosphomutase_c0
rxn01106_c0_num1	2-Phospho-D-glycerate 2,3-phosphomutase_c0
rxn01103_c0	3-Phospho-D-glyceroyl phosphate phosphohydrolase_c0	0.8881	310.295	DLkcat
rxn01101_c0_reverse_num2		3.5524	177.434	DLkcat
rxn01101_c0_reverse_num1		9.7303	427.384	DLkcat
rxn01101_c0_num2	3-Phospho-D-glycerate:NAD+ 2-oxidoreductase_c0	9.1694	457.991	DLkcat
rxn01101_c0_num1	3-Phospho-D-glycerate:NAD+ 2-oxidoreductase_c0	16.2721	714.72	DLkcat
rxn01100_c0_reverse		2633	31515	DLkcat
rxn01100_c0	ATP:3-phospho-D-glycerate 1-phosphotransferase_c0	17.3688	1484.52	DLkcat
rxn01084_c0	ATP:cob(I)alamin Co-beta-adenosyltransferase_c0	9.769	1882.12	DLkcat
rxn01073_c0	sn-Glycero-3-phosphoethanolamine glycerophosphohydrolase_c0	1.137	150.222	DLkcat
rxn01069_c0	O-phospho-L-homoserine phosphate-lyase (adding water;L-threonine-forming)_c0
rxn01021_c0_reverse		32.6632	4799.11	DLkcat
rxn01021_c0	Methylthioadenosine methylthioribohydrolase_c0	0.7475	109.828	DLkcat
rxn01019_c0	Carbamoyl-phosphate:L-ornithine carbamoyltransferase_c0	4.7479	43.4043	DLkcat
rxn01018_c0_num2	carbamoyl-phosphate:L-aspartate carbamoyltransferase_c0	92.7341	1435.25	DLkcat
rxn01018_c0_num1	carbamoyl-phosphate:L-aspartate carbamoyltransferase_c0	15.2918	345.089	DLkcat
rxn01000_c0_num2	prephenate hydro-lyase (decarboxylating; phenylpyruvate-forming)_c0	4.5046	95.8539	DLkcat
rxn01000_c0_num1	prephenate hydro-lyase (decarboxylating; phenylpyruvate-forming)_c0	11.9934	255.209	DLkcat
rxn00993_c0_reverse		3.3432	372.266	DLkcat
rxn00993_c0	4-fumarylacetoacetate fumarylhydrolase_c0	4.996	556.306	DLkcat
rxn00980_c0	2-Phosphoglycolate phosphohydrolase_c0	0.0906	2.71303	DLkcat
rxn00974_c0_reverse		3.4156	177.57	DLkcat
rxn00974_c0	citrate hydro-lyase (cis-aconitate-forming)_c0
rxn00966_c0_reverse	chorismate pyruvate-lyase (4-hydroxybenzoate-forming)_c0
rxn00961_c0
rxn00958_c0
rxn00953_c0_reverse		38.4536	2127.4	DLkcat
rxn00953_c0	L-Serine hydro-lyase (adding homocysteine)_c0
rxn00952_c0	O-acetyl-L-homoserine:hydrogen sulfide S-(3-amino-3-carboxypropyl)transferase_c0	8.3156	195.403	DLkcat
rxn00946_c0_reverse		0.6889	60.3947	DLkcat
rxn00946_c0	Palmitoyl-CoA:oxygen 2-oxidoreductase_c0	19.5657	1715.29	DLkcat
rxn00943_c0
rxn00938_c0	Nicotinamide amidohydrolase_c0	0.1333	23.5224	DLkcat
rxn00931_c0_reverse		0.086	11.052	DLkcat
rxn00931_c0	L-Proline:NADP+ 5-oxidoreductase_c0	28.1983	3623.8	DLkcat
rxn00929_c0_reverse		2.9584	380.187	DLkcat
rxn00929_c0	L-Proline:NAD+ 5-oxidoreductase_c0	0.2358	30.3029	DLkcat
rxn00926_c0	Adenine aminohydrolase_c0	4.9254	136.472	DLkcat
rxn00917_c0_num2	Xanthosine-5'-phosphate:L-glutamine amido-ligase (AMP-forming)_c0	7.1193	227.035	DLkcat
rxn00917_c0_num1	Xanthosine-5'-phosphate:L-glutamine amido-ligase (AMP-forming)_c0	2.8506	90.9059	DLkcat
rxn00915_c0_reverse	GMP:diphosphate 5-phospho-alpha-D-ribosyltransferase_c0	125.738	11600.1	DLkcat
rxn00913_c0_num2	Guanosine 5'-monophosphate phosphohydrolase_c0
rxn00913_c0_num1	Guanosine 5'-monophosphate phosphohydrolase_c0
rxn00912_c0_reverse		3.3432	40.4895	DLkcat
rxn00912_c0	5,10-Methylenetetrahydrofolate:3-methyl-2-oxobutanoate hydroxymethyltransferase_c0
rxn00910_c0_reverse		9.153	259.324	DLkcat
rxn00910_c0	5-methyltetrahydrofolate:NADP+ oxidoreductase_c0	20.4762	580.135	DLkcat
rxn00907_c0_reverse
rxn00907_c0	5,10-methylenetetrahydrofolate:NADP+ oxidoreductase_c0	50.8675	3041.24	DLkcat
rxn00903_c0_reverse
rxn00903_c0	L-Valine:2-oxoglutarate aminotransferase_c0	1.7043	152.417	DLkcat
rxn00902_c0_reverse	acetyl-CoA:3-methyl-2-oxobutanoate C-acetyltransferase (thioester-hydrolysing, carboxymethyl-forming)_c0	102.655	2332.33	DLkcat
rxn00898_c0	2,3-Dihydroxy-3-methylbutanoate hydro-lyase_c0
rxn00897_c0_reverse
rxn00897_c0	N-acetyl-D-glucosamine 2-epimerase_c0
rxn00879_c0_reverse
rxn00879_c0	myo-Inositol:NAD+ 2-oxidoreductase_c0
rxn00872_c0_reverse	Butanoyl-CoA:oxygen 2-oxidoreductase_c0	0.7311	64.0943	DLkcat
rxn00868_c0_reverse	Butanoyl-CoA:(acceptor) 2,3-oxidoreductase_c0	0.714	62.5952	DLkcat
rxn00863_c0	L-histidinal:NAD+ oxidoreductase_c0	2.6032	204.369	DLkcat
rxn00858_c0	Agmatine amidinohydrolase_c0
rxn00856_c0_reverse		14.3683	345.448	DLkcat
rxn00856_c0	putrescine:2-oxoglutarate aminotransferase_c0	35.7337	859.124	DLkcat
rxn00851_c0	D-alanine:D-alanine ligase (ADP-forming)_c0	0.3844	17.9604	DLkcat
rxn00840_c0_reverse
rxn00840_c0	dATP:pyruvate 2-O-phosphotransferase_c0	7.453	259.403	DLkcat
rxn00839_c0_reverse
rxn00839_c0	ATP:dADP phosphotransferase_c0
rxn00838_c0	IMP:L-aspartate ligase (GDP-forming)_c0	4.9053	194.964	DLkcat
rxn00836_c0_reverse	IMP:diphosphate phospho-D-ribosyltransferase_c0	62.9854	5810.79	DLkcat
rxn00834_c0_reverse
rxn00834_c0	IMP:NAD+ oxidoreductase_c0
rxn00832_c0_reverse
rxn00832_c0	IMP 1,2-hydrolase (decyclizing)_c0
rxn00831_c0_num2	Inosine 5'-monophosphate phosphohydrolase_c0
rxn00831_c0_num1	Inosine 5'-monophosphate phosphohydrolase_c0
rxn00818_c0	Raffinose galactohydrolase_c0	104.405	2281.12	DLkcat
rxn00817_c0_reverse		2.9525	64.5084	DLkcat
rxn00817_c0	melibiose galactohydrolase_c0	5.1836	113.255	DLkcat
rxn00816_c0_reverse		5.0024	45.1953	DLkcat
rxn00816_c0	Lactose galactohydrolase_c0	70.1822	634.076	DLkcat
rxn00808_c0	ATP:D-galactose 1-phosphotransferase_c0	2.9525	77.3011	DLkcat
rxn00806_c0_reverse		312.497	27946.8	DLkcat
rxn00806_c0	L-Leucine:2-oxoglutarate aminotransferase_c0	8.1157	725.794	DLkcat
rxn00802_c0_reverse		279.196	9935.15	DLkcat
rxn00802_c0	2-(Nomega-L-arginino)succinate arginine-lyase (fumarate-forming)_c0
rxn00800_c0_reverse_num2		0.0945	6.34513	DLkcat
rxn00800_c0_reverse_num1
rxn00800_c0_num2	N6-(1,2-dicarboxyethyl)AMP AMP-lyase (fumarate-forming)_c0
rxn00800_c0_num1	N6-(1,2-dicarboxyethyl)AMP AMP-lyase (fumarate-forming)_c0
rxn00799_c0_reverse_num2		5.8892	352.259	DLkcat
rxn00799_c0_reverse_num1		1.2496	112.86	DLkcat
rxn00799_c0_num2	(S)-malate hydro-lyase (fumarate-forming)_c0
rxn00799_c0_num1	(S)-malate hydro-lyase (fumarate-forming)_c0
rxn00792_c0	biotin:CoA ligase (AMP-forming)_c0	1.4882	60.4612	DLkcat
rxn00791_c0_reverse	N-(5-Phospho-D-ribosyl)anthranilate:pyrophosphate phosphoribosyl-transferase_c0	0.9687	49.4066	DLkcat
rxn00790_c0_reverse	5-phosphoribosylamine:diphosphate phospho-alpha-D-ribosyltransferase (glutamate-amidating)_c0	23.7953	1579.74	DLkcat
rxn00789_c0_reverse_num2	1-(5-phospho-D-ribosyl)-ATP:diphosphate phospho-alpha-D-ribosyl-transferase_c0	3.2305	501.436	DLkcat
rxn00789_c0_reverse_num1	1-(5-phospho-D-ribosyl)-ATP:diphosphate phospho-alpha-D-ribosyl-transferase_c0	0.0361	2.94372	DLkcat
rxn00786_c0_reverse_num2		3.3705	370.43	DLkcat
rxn00786_c0_reverse_num1		52.718	1554.91	DLkcat
rxn00786_c0_num2	D-fructose-1,6-bisphosphate D-glyceraldehyde-3-phosphate-lyase (glycerone-phosphate-forming)_c0
rxn00786_c0_num1	D-fructose-1,6-bisphosphate D-glyceraldehyde-3-phosphate-lyase (glycerone-phosphate-forming)_c0
rxn00785_c0_reverse_num2
rxn00785_c0_reverse_num1		2.8751	311.412	DLkcat
rxn00785_c0_num2	D-Fructose 6-phosphate:D-glyceraldehyde-3-phosphate glycolaldehyde transferase_c0	1.3369	155.028	DLkcat
rxn00785_c0_num1	D-Fructose 6-phosphate:D-glyceraldehyde-3-phosphate glycolaldehyde transferase_c0	12.6996	1375.54	DLkcat
rxn00784_c0_reverse		36.1876	1462.85	DLkcat
rxn00784_c0	2-deoxy-D-ribose-5-phosphate acetaldehyde-lyase (D-glyceraldehyde-3-phosphate-forming)_c0
rxn00781_c0_reverse_num2		5.13	128.223	DLkcat
rxn00781_c0_reverse_num1		63.5348	1554.66	DLkcat
rxn00781_c0_num2	D-glyceraldehyde-3-phosphate:NAD+ oxidoreductase (phosphorylating)_c0	7.9613	198.991	DLkcat
rxn00781_c0_num1	D-glyceraldehyde-3-phosphate:NAD+ oxidoreductase (phosphorylating)_c0	22.2528	544.514	DLkcat
rxn00779_c0	D-glyceraldehyde 3-phosphate:NADP+ oxidoreductase_c0
rxn00777_c0_reverse_num2
rxn00777_c0_reverse_num1
rxn00777_c0_num2	D-ribose-5-phosphate aldose-ketose-isomerase_c0
rxn00777_c0_num1	D-ribose-5-phosphate aldose-ketose-isomerase_c0
rxn00775_c0	ADP-ribose ribophosphohydrolase_c0	8.7861	1565.93	DLkcat
rxn00770_c0_reverse		350.576	5053.89	DLkcat
rxn00770_c0	ATP:D-ribose-5-phosphate diphosphotransferase_c0	124.133	1789.5	DLkcat
rxn00763_c0_reverse
rxn00763_c0	Glycerol:NAD+ oxidoreductase_c0	6.3005	98.1896	DLkcat
rxn00762_c0_reverse		434.625	9941.87	DLkcat
rxn00762_c0	glycerol:NAD+ 2-oxidoreductase_c0
rxn00758_c0	sn-Glycero-3-phosphocholine glycerophosphohydrolase_c0	3.6774	485.863	DLkcat
rxn00748_c0	glycerone-phosphate phosphate-lyase (methylglyoxal-forming)_c0
rxn00747_c0_reverse
rxn00747_c0	D-glyceraldehyde-3-phosphate aldose-ketose-isomerase_c0
rxn00745_c0_reverse_num4		6.5962	1225.17	DLkcat
rxn00745_c0_reverse_num3		6.5962	2615.72	DLkcat
rxn00745_c0_reverse_num2		8.0176	1443.55	DLkcat
rxn00745_c0_reverse_num1		15.3345	3104.45	DLkcat
rxn00745_c0_num4	Phosphoenolpyruvate:glycerone phosphotransferase_c0	5.7794	1073.46	DLkcat
rxn00745_c0_num3	Phosphoenolpyruvate:glycerone phosphotransferase_c0	2.909	1153.56	DLkcat
rxn00745_c0_num2	Phosphoenolpyruvate:glycerone phosphotransferase_c0	5.6982	1025.95	DLkcat
rxn00745_c0_num1	Phosphoenolpyruvate:glycerone phosphotransferase_c0	10.083	2041.29	DLkcat
rxn00742_c0	L-cystathionine cysteine-lyase (deaminating; 2-oxobutanoate-forming)_c0
rxn00737_c0	L-threonine ammonia-lyase (2-oxobutanoate-forming)_c0
rxn00735_c0_reverse		13.4481	627.683	DLkcat
rxn00735_c0	(2R,3S)-3-methylmalate:NAD+ oxidoreductase_c0
rxn00727_c0	Chorismate pyruvate-lyase (amino-accepting)_c0	17.3688	419.652	DLkcat
rxn00726_c0	chorismate pyruvate-lyase (amino-accepting; anthranilate-forming)_c0	14.8117	357.869	DLkcat
rxn00719_c0_reverse_num2
rxn00719_c0_reverse_num1		2.0183	267.56	DLkcat
rxn00719_c0_num2	5,6-Dihydrouracil:NAD+ oxidoreductase_c0	2.8125	229.815	DLkcat
rxn00719_c0_num1	5,6-Dihydrouracil:NAD+ oxidoreductase_c0	0.0391	5.18336	DLkcat
rxn00712_c0	UTP:uridine 5'-phosphotransferase_c0	5.1946	245.239	DLkcat
rxn00711_c0_reverse	UMP:diphosphate phospho-alpha-D-ribosyltransferase_c0	33.1771	1382.87	DLkcat
rxn00710_c0	orotidine-5'-phosphate carboxy-lyase (UMP-forming)_c0	153.593	8437.4	DLkcat
rxn00708_c0_num2	Uridine 5'-monophosphate phosphohydrolase_c0
rxn00708_c0_num1	Uridine 5'-monophosphate phosphohydrolase_c0
rxn00701_c0_reverse		3.3432	105.7	DLkcat
rxn00701_c0	UDP-glucose:alpha-D-galactose-1-phosphate uridylyltransferase_c0	10.9894	347.445	DLkcat
rxn00695_c0	ATP:alpha-D-glucose-1-phosphate adenylyltransferase_c0	125.899	1331.96	DLkcat
rxn00693_c0_reverse_num2		15.5376	581.458	DLkcat
rxn00693_c0_reverse_num1		3.3432	35.4089	DLkcat
rxn00693_c0_num2	5-Methyltetrahydrofolate:L-homocysteine S-methyltransferase_c0	3.0152	112.837	DLkcat
rxn00693_c0_num1	5-Methyltetrahydrofolate:L-homocysteine S-methyltransferase_c0	8.6035	91.1224	DLkcat
rxn00692_c0_reverse		999	79912.7	DLkcat
rxn00692_c0	5,10-Methylenetetrahydrofolate:glycine hydroxymethyltransferase_c0	33.5039	1340.03	DLkcat
rxn00690_c0	Formate:tetrahydrofolate ligase (ADP-forming)_c0	24.5813	756.725	DLkcat
rxn00689_c0	Tetrahydrofolate:L-glutamate gamma-ligase (ADP-forming)_c0
rxn00686_c0_reverse		1.2473	103.908	DLkcat
rxn00686_c0	5,6,7,8-tetrahydrofolate:NADP+ oxidoreductase_c0	4.6235	385.166	DLkcat
rxn00675_c0	Propionyladenylate:CoA propionyltransferase_c0
rxn00670_c0_reverse		2.9584	76.2866	DLkcat
rxn00670_c0	propanoyl-CoA:phosphate propanoyltransferase_c0	0.1947	5.02062	DLkcat
rxn00664_c0
rxn00654_c0	N-Carbamoyl-beta-alanine amidohydrolase_c0	32.1464	2593.69	DLkcat
rxn00653_c0_reverse		9.3188	206.475	DLkcat
rxn00653_c0	3-aminopropanal:NAD+ oxidoreductase_c0	30.5663	677.252	DLkcat
rxn00650_c0_reverse_num2		29.8347	2788.1	DLkcat
rxn00650_c0_reverse_num1		2.9584	398.708	DLkcat
rxn00650_c0_num2	L-cysteinylglycine dipeptidase_c0	1921.15	179534	DLkcat
rxn00650_c0_num1	L-cysteinylglycine dipeptidase_c0	0.4685	63.1404	DLkcat
rxn00649_c0	O3-acetyl-L-serine:hydrogen-sulfide 2-amino-2-carboxyethyltransferase_c0	2.491	141.384	DLkcat
rxn00647_c0_reverse		277.509	3743.83	DLkcat
rxn00647_c0	L-Cysteine:2-oxoglutarate aminotransferase_c0	8.1157	109.488	DLkcat
rxn00642_c0	GDP-mannose 4,6-hydro-lyase (GDP-4-dehydro-6-deoxy-D-mannose-forming)_c0
rxn00636_c0_reverse
rxn00636_c0	D-mannose aldose-ketose-isomerase_c0
rxn00621_c0	CTP:sn-glycerol-3-phosphate cytidylyltransferase_c0
rxn00617_c0_reverse
rxn00617_c0
rxn00612_c0_reverse		16.3557	1627.2	DLkcat
rxn00612_c0	sn-Glycerol-3-phosphate:NADP+ 2-oxidoreductase_c0	42.444	4222.69	DLkcat
rxn00611_c0_reverse
rxn00611_c0	sn-Glycerol-3-phosphate:NAD+ 2-oxidoreductase_c0	3.9391	391.895	DLkcat
rxn00608_c0	6-phospho-beta-D-glucosyl-(1->4)-D-glucose 6-phosphoglucohydrolase_c0	6.8956	116.496	DLkcat
rxn00606_c0
rxn00577_c0_reverse
rxn00577_c0	sucrose:phosphate alpha-D-glucosyltransferase_c0
rxn00575_c0	sucrose glucohydrolase_c0	3.85	125.244	DLkcat
rxn00569_c0_reverse_num2	Nitrite reductase (NAD(P)H)_c0
rxn00569_c0_reverse_num1	Nitrite reductase (NAD(P)H)_c0
rxn00568_c0_reverse_num2	NIRBD-RXN.c_c0
rxn00568_c0_reverse_num1	NIRBD-RXN.c_c0
rxn00566_c0	L-Cysteine hydrogen-sulfide-lyase (deaminating; pyruvate-forming)_c0	40.2732	1698.84	DLkcat
rxn00559_c0_reverse
rxn00559_c0	D-mannose-6-phosphate aldose-ketose-isomerase_c0
rxn00558_c0_reverse
rxn00558_c0	D-glucose-6-phosphate aldose-ketose-isomerase_c0
rxn00555_c0_reverse		6.7644	187.478	DLkcat
rxn00555_c0	L-glutamine:D-fructose-6-phosphate isomerase (deaminating)_c0	1.0375	28.7547	DLkcat
rxn00549_c0	D-Fructose-1,6-bisphosphate 1-phosphohydrolase_c0	0.1558	7.76176	DLkcat
rxn00547_c0	ATP:D-fructose 6-phosphotransferase_c0	55.6334	1438.31	DLkcat
rxn00546_c0_reverse
rxn00546_c0	D-Mannitol-1-phosphate:NAD+ 5-oxidoreductase_c0	14.8498	599.621	DLkcat
rxn00545_c0	ATP:D-fructose-6-phosphate 1-phosphotransferase_c0	999	103373	DLkcat
rxn00543_c0_reverse		7.9435	123.795	DLkcat
rxn00543_c0	ethanol:NAD+ oxidoreductase_c0	0.4582	7.14077	DLkcat
rxn00533_c0_num2	Acetyl-CoA:carbon-dioxide ligase (ADP-forming)_c0	11.8907	1356.15	DLkcat
rxn00533_c0_num1	Acetyl-CoA:carbon-dioxide ligase (ADP-forming)_c0	6.6168	808.067	DLkcat
rxn00527_c0_reverse_num5		8.0176	324.118	DLkcat
rxn00527_c0_reverse_num4		6.3588	258.768	DLkcat
rxn00527_c0_reverse_num3		34.1938	1377.99	DLkcat
rxn00527_c0_reverse_num2		34.1938	781.887	DLkcat
rxn00527_c0_reverse_num1		13.8826	422.197	DLkcat
rxn00527_c0_num5	L-tyrosine:2-oxoglutarate aminotransferase_c0	6.5951	266.612	DLkcat
rxn00527_c0_num4	L-tyrosine:2-oxoglutarate aminotransferase_c0	7.5312	306.478	DLkcat
rxn00527_c0_num3	L-tyrosine:2-oxoglutarate aminotransferase_c0	5.2994	213.563	DLkcat
rxn00527_c0_num2	L-tyrosine:2-oxoglutarate aminotransferase_c0	22.8301	522.041	DLkcat
rxn00527_c0_num1	L-tyrosine:2-oxoglutarate aminotransferase_c0	3.2288	98.1942	DLkcat
rxn00515_c0_reverse
rxn00515_c0	ATP:IDP phosphotransferase_c0
rxn00514_c0	Inosine 5'-triphosphate pyrophosphohydrolase_c0
rxn00506_c0	Acetaldehyde:NAD+ oxidoreductase_c0	11.7953	261.346	DLkcat
rxn00499_c0_reverse		6.2183	80.9939	DLkcat
rxn00499_c0	(S)-Lactate:NAD+ oxidoreductase_c0	13.902	181.075	DLkcat
rxn00493_c0_reverse_num5		8.8573	358.064	DLkcat
rxn00493_c0_reverse_num4		3.4123	138.861	DLkcat
rxn00493_c0_reverse_num3		25.5539	1029.81	DLkcat
rxn00493_c0_reverse_num2		8.0703	184.538	DLkcat
rxn00493_c0_reverse_num1		35.6283	1083.53	DLkcat
rxn00493_c0_num5	L-Phenylalanine:2-oxoglutarate aminotransferase_c0	2.2358	90.3841	DLkcat
rxn00493_c0_num4	L-Phenylalanine:2-oxoglutarate aminotransferase_c0	13.619	554.217	DLkcat
rxn00493_c0_num3	L-Phenylalanine:2-oxoglutarate aminotransferase_c0	1.593	64.197	DLkcat
rxn00493_c0_num2	L-Phenylalanine:2-oxoglutarate aminotransferase_c0	9.2699	211.969	DLkcat
rxn00493_c0_num1	L-Phenylalanine:2-oxoglutarate aminotransferase_c0	2.8895	87.8754	DLkcat
rxn00474_c0	L-serine hydro-lyase (adding indole; L-tryptophan-forming)_c0	6.4943	163.441	DLkcat
rxn00463_c0	Uridine triphosphate pyrophosphohydrolase_c0
rxn00461_c0	Phosphoenolpyruvate:UDP-N-acetyl-D-glucosamine 1-carboxyvinyl-transferase_c0	12.294	330.801	DLkcat
rxn00460_c0	UTP:pyruvate 2-O-phosphotransferase_c0	5.1946	180.799	DLkcat
rxn00459_c0_reverse		0.0588	1.15255	DLkcat
rxn00459_c0	2-phospho-D-glycerate hydro-lyase (phosphoenolpyruvate-forming)_c0
rxn00440_c0	ATP:thiamine diphosphotransferase_c0	0.1409	21.3457	DLkcat
rxn00438_c0_reverse
rxn00438_c0
rxn00423_c0	acetyl-CoA:L-serine O-acetyltransferase_c0	2.7721	205.218	DLkcat
rxn00420_c0
rxn00416_c0	L-aspartate:L-glutamine amido-ligase (AMP-forming)_c0	91.5425	4703.05	DLkcat
rxn00414_c0	hydrogen-carbonate:L-glutamine amido-ligase (ADP-forming, carbamate-phosphorylating)_c0	31.852	369.298	DLkcat
rxn00412_c0	UTP:L-glutamine amido-ligase (ADP-forming)_c0	62.2349	935.194	DLkcat
rxn00411_c0	CTP:pyruvate 2-O-phosphotransferase_c0	5.1946	180.799	DLkcat
rxn00410_c0	UTP:ammonia ligase (ADP-forming)_c0	729.912	10968.3	DLkcat
rxn00409_c0_reverse
rxn00409_c0	ATP:CDP phosphotransferase_c0
rxn00407_c0	CTP aminohydrolase_c0
rxn00405_c0	L-arginine carboxy-lyase (agmatine-forming)_c0	21.5505	735.626	DLkcat
rxn00392_c0_reverse		3.3432	116.677	DLkcat
rxn00392_c0	ATP:riboflavin 5'-phosphotransferase_c0	0.1088	3.79711	DLkcat
rxn00379_c0_reverse_num3
rxn00379_c0_reverse_num2
rxn00379_c0_reverse_num1		0.3265	8.91952	DLkcat
rxn00379_c0_num3
rxn00379_c0_num2
rxn00379_c0_num1
rxn00367_c0	CTP diphosphohydrolase (diphosphate-forming)_c0
rxn00364_c0_reverse_num3
rxn00364_c0_reverse_num2
rxn00364_c0_reverse_num1
rxn00364_c0_num3	ATP:CMP phosphotransferase_c0
rxn00364_c0_num2	ATP:CMP phosphotransferase_c0
rxn00364_c0_num1	ATP:CMP phosphotransferase_c0
rxn00363_c0_num2	Cytidine-5'-monophosphate phosphohydrolase_c0
rxn00363_c0_num1	Cytidine-5'-monophosphate phosphohydrolase_c0
rxn00358_c0_reverse
rxn00358_c0	UDP-D-galactopyranose furanomutase_c0
rxn00355_c0	UTP:alpha-D-galactose-1-phosphate uridylyltransferase_c0	2.7138	85.8006	DLkcat
rxn00350_c0_reverse	glutathione gamma-glutamylaminopeptidase_c0
rxn00347_c0_reverse		38.6958	1412.86	DLkcat
rxn00347_c0	L-Aspartate ammonia-lyase_c0
rxn00346_c0
rxn00338_c0	L-aspartate:oxygen oxidoreductase_c0	16.3516	567.619	DLkcat
rxn00337_c0_reverse		13.2034	551.256	DLkcat
rxn00337_c0	ATP:L-aspartate 4-phosphotransferase_c0	53.3088	2225.7	DLkcat
rxn00322_c0	L-lysine carboxy-lyase (cadaverine-forming)_c0	6.4253	493.249	DLkcat
rxn00313_c0	meso-2,6-diaminoheptanedioate carboxy-lyase (L-lysine-forming)_c0
rxn00304_c0	GTP:pyruvate 2-O-phosphotransferase_c0	7.453	259.403	DLkcat
rxn00303_c0	ATP:GTP 3'-diphosphotransferase_c0
rxn00302_c0	GTP 8,9-hydrolase_c0
rxn00301_c0	GTP diphosphohydrolase (diphosphate-forming)_c0
rxn00300_c0	GTP 7,8-8,9-dihydrolase (diphosphate-forming)_c0
rxn00299_c0	GTP 7,8-8,9-dihydrolase_c0
rxn00298_c0_reverse
rxn00298_c0	UDP-N-acetyl-D-glucosamine:NAD+ 6-oxidoreductase_c0	7.755	584.388	DLkcat
rxn00297_c0_reverse
rxn00297_c0	UDP-N-acetyl-D-glucosamine 2-epimerase_c0
rxn00295_c0_num2	UDP-N-acetyl-D-glucosamine 4-epimerase_c0
rxn00295_c0_num1	UDP-N-acetyl-D-glucosamine 4-epimerase_c0
rxn00293_c0	UTP:N-acetyl-alpha-D-glucosamine-1-phosphate uridylyltransferase_c0	11.7153	286.031	DLkcat
rxn00292_c0	UDP-N-acetyl-D-glucosamine 2-epimerase_c0	0.0852	3.54398	DLkcat
rxn00285_c0_reverse
rxn00285_c0
rxn00283_c0_reverse
rxn00283_c0	alanine racemase_c0
rxn00278_c0_reverse
rxn00278_c0
rxn00269_c0
rxn00262_c0	L-Aspartic acid:oxygen oxidoreductase (deaminating)_c0	9.1694	318.301	DLkcat
rxn00260_c0_reverse_num3		104.542	4687.22	DLkcat
rxn00260_c0_reverse_num2		104.542	663.544	DLkcat
rxn00260_c0_reverse_num1		131.344	1771.94	DLkcat
rxn00260_c0_num3	L-Aspartate:2-oxoglutarate aminotransferase_c0	21.7994	977.391	DLkcat
rxn00260_c0_num2	L-Aspartate:2-oxoglutarate aminotransferase_c0	165.126	1048.08	DLkcat
rxn00260_c0_num1	L-Aspartate:2-oxoglutarate aminotransferase_c0	53.3088	719.181	DLkcat
rxn00256_c0_reverse	acetyl-CoA:oxaloacetate C-acetyltransferase (thioester-hydrolysing)_c0	2100	144897	DLkcat
rxn00251_c0_reverse
rxn00250_c0_reverse		60	1702.24	DLkcat
rxn00250_c0	Pyruvate:carbon-dioxide ligase (ADP-forming)_c0	5.6848	161.281	DLkcat
rxn00245_c0_num2	(R,R)-tartrate hydro-lyase (oxaloacetate-forming)_c0
rxn00245_c0_num1	(R,R)-tartrate hydro-lyase (oxaloacetate-forming)_c0
rxn00242_c0	guanosine-3',5'-bis(diphosphate) 3'-diphosphohydrolase_c0	0.0725	1.59758	DLkcat
rxn00241_c0	GTP phosphohydrolase_c0
rxn00239_c0_reverse_num2
rxn00239_c0_reverse_num1
rxn00239_c0_num2	ATP:GMP phosphotransferase_c0
rxn00239_c0_num1	ATP:GMP phosphotransferase_c0
rxn00237_c0_reverse
rxn00237_c0	ATP:GDP phosphotransferase_c0
rxn00227_c0	Acetyl phosphate phosphohydrolase_c0	1.9508	681.594	DLkcat
rxn00225_c0_reverse	ATP:acetate phosphotransferase_c0	0.6992	18000	DLkcat
rxn00222_c0	cellobiose glucohydrolase_c0	0.2537	9.06683	DLkcat
rxn00214_c0_reverse
rxn00214_c0	UDP-glucose 4-epimerase_c0
rxn00213_c0	UTP:alpha-D-glucose-1-phosphate uridylyltransferase_c0
rxn00211_c0_reverse
rxn00211_c0	UDP-glucose:NAD+ 6-oxidoreductase_c0	0.6409	49.3543	DLkcat
rxn00206_c0_reverse	superoxide:superoxide oxidoreductase_c0
rxn00205_c0	glutathione:hydrogen-peroxide oxidoreductase_c0	33.3617	2956.72	DLkcat
rxn00202_c0_reverse	acetyl-CoA:2-oxoglutarate C-acetyltransferase (thioester-hydrolysing, carboxymethyl forming)_c0	26.9179	974.677	DLkcat
rxn00198_c0
rxn00196_c0
rxn00194_c0	L-glutamate 1-carboxy-lyase (4-aminobutanoate-forming)_c0	2.9028	197.915	DLkcat
rxn00193_c0_reverse
rxn00193_c0	glutamate racemase_c0
rxn00192_c0_num9	acetyl-CoA:L-glutamate N-acetyltransferase_c0	30.7023	2406.38	DLkcat
rxn00192_c0_num8	acetyl-CoA:L-glutamate N-acetyltransferase_c0	11.9573	2456.55	DLkcat
rxn00192_c0_num7	acetyl-CoA:L-glutamate N-acetyltransferase_c0	6.8065	1216.3	DLkcat
rxn00192_c0_num6	acetyl-CoA:L-glutamate N-acetyltransferase_c0	19.5156	2317.87	DLkcat
rxn00192_c0_num5	acetyl-CoA:L-glutamate N-acetyltransferase_c0	24.6472	4259.41	DLkcat
rxn00192_c0_num4	acetyl-CoA:L-glutamate N-acetyltransferase_c0	30.4684	5703.92	DLkcat
rxn00192_c0_num3	acetyl-CoA:L-glutamate N-acetyltransferase_c0	1.857	173.681	DLkcat
rxn00192_c0_num2	acetyl-CoA:L-glutamate N-acetyltransferase_c0	11.1992	2416.96	DLkcat
rxn00192_c0_num11	acetyl-CoA:L-glutamate N-acetyltransferase_c0
rxn00192_c0_num10	acetyl-CoA:L-glutamate N-acetyltransferase_c0	22.4465	4531.88	DLkcat
rxn00192_c0_num1	acetyl-CoA:L-glutamate N-acetyltransferase_c0	85.7087	3623.35	DLkcat
rxn00189_c0_num3	L-Glutamine amidohydrolase_c0	3.7031	171.134	DLkcat
rxn00189_c0_num2	L-Glutamine amidohydrolase_c0	2.6432	40.909	DLkcat
rxn00189_c0_num1	L-Glutamine amidohydrolase_c0	3.9478	204.274	DLkcat
rxn00187_c0_num2	L-Glutamate:ammonia ligase (ADP-forming)_c0	445.791	32466.6	DLkcat
rxn00187_c0_num1	L-Glutamate:ammonia ligase (ADP-forming)_c0	9.0159	426.713	DLkcat
rxn00184_c0_reverse_num3
rxn00184_c0_reverse_num2		0.6543	17.7957	DLkcat
rxn00184_c0_reverse_num1		3.4385	115.475	DLkcat
rxn00184_c0_num3	L-Glutamate:NADP+ oxidoreductase (deaminating)_c0	0.1004	1.09511	DLkcat
rxn00184_c0_num2	L-Glutamate:NADP+ oxidoreductase (deaminating)_c0	3.0471	82.8751	DLkcat
rxn00184_c0_num1	L-Glutamate:NADP+ oxidoreductase (deaminating)_c0
rxn00179_c0	ATP:L-glutamate 5-phosphotransferase_c0	6.0868	62.6147	DLkcat
rxn00175_c0	Acetate:CoA ligase (AMP-forming)_c0	6.845	132.7	DLkcat
rxn00173_c0	acetyl-CoA:phosphate acetyltransferase_c0	0.5527	1000	DLkcat
rxn00171_c0_reverse_num2		31.0631	484.1	DLkcat
rxn00171_c0_reverse_num1		141.754	2670.97	DLkcat
rxn00171_c0_num2	acetaldehyde:NAD+ oxidoreductase (CoA-acetylating)_c0	6.237	97.1999	DLkcat
rxn00171_c0_num1	acetaldehyde:NAD+ oxidoreductase (CoA-acetylating)_c0	5.3435	100.684	DLkcat
rxn00165_c0	L-serine ammonia-lyase_c0
rxn00161_c0	(S)-Malate:NADP+ oxidoreductase(oxaloacetate-decarboxylating)_c0	15.3083	659.705	DLkcat
rxn00157_c0_reverse	Acetyl-CoA:formate C-acetyltransferase_c0	0.6737	14.432	DLkcat
rxn00154_c0	pyruvate:NAD+ 2-oxidoreductase (CoA-acetylating)_c0	999	277	DLkcat
rxn00148_c0_reverse	ATP:pyruvate 2-O-phosphotransferase_c0	75.9944	2644.99	DLkcat
rxn00143_c0_reverse		1.1625	170.803	DLkcat
rxn00143_c0	S-Adenosyl-L-homocysteine homocysteinylribohydrolase_c0	62.2349	9143.99	DLkcat
rxn00139_c0_reverse	AMP:diphosphate phospho-D-ribosyltransferase_c0	12.1444	742.99	DLkcat
rxn00138_c0	deamido-NAD+:ammonia ligase (AMP-forming)_c0	14.8017	765.895	DLkcat
rxn00137_c0	Adenosine 3',5'-bisphosphate 3'-phosphohydrolase_c0
rxn00132_c0	Adenosine 5'-monophosphate phosphohydrolase_c0
rxn00127_c0	S-adenosyl-L-methionine carboxy-lyase [(5-deoxy-5-adenosyl)(3-aminopropyl)methylsulfonium-forming]_c0	5.689	562.01	DLkcat
rxn00126_c0	ATP:L-methionine S-adenosyltransferase_c0
rxn00125_c0
rxn00124_c0	ATP:pyridoxal 5'-phosphotransferase_c0	0.0288	1.70193	DLkcat
rxn00122_c0	ATP:FMN adenylyltransferase_c0	0.189	6.59608	DLkcat
rxn00119_c0_reverse
rxn00119_c0	ATP:UMP phosphotransferase_c0
rxn00117_c0_reverse
rxn00117_c0	ATP:UDP phosphotransferase_c0
rxn00113_c0	Carbon-dioxide:ammonia ligase (ADP-forming,carbamate-phosphorylating)_c0	1.4882	22.3629	DLkcat
rxn00109_c0_reverse		2.4757	52.3177	DLkcat
rxn00109_c0	ammonia:NAD+ oxidoreductase_c0	75.2368	1589.94	DLkcat
rxn00107_c0	ATP:2'-deoxy-5-hydroxymethylcytidine-5'-diphosphate phosphotransferase_c0
rxn00105_c0	ATP:nicotinamide-nucleotide adenylyltransferase_c0	0.1249	9.71804	DLkcat
rxn00104_c0_reverse
rxn00104_c0	polyphosphate kinase_c0
rxn00101_c0_num2	Urea amidohydrolase_c0	13.3223	266.118	DLkcat
rxn00101_c0_num1	Urea amidohydrolase_c0	8.1157	342.977	DLkcat
rxn00100_c0	ATP:dephospho-CoA 3'-phosphotransferase_c0
rxn00097_c0_reverse
rxn00097_c0	ATP:AMP phosphotransferase_c0
rxn00085_c0_reverse		73.2779	463.125	DLkcat
rxn00085_c0	L-Glutamate:NADP+ oxidoreductase (transaminating)_c0	41.9	2814.26	DLkcat
rxn00077_c0_reverse
rxn00077_c0	ATP:NAD+ 2'-phosphotransferase_c0
rxn00068_c0_reverse
rxn00068_c0	Fe2+:NAD+ oxidoreductase_c0
rxn00066_c0	NADH:hydrogen-peroxide oxidoreductase_c0
rxn00063_c0	ATP diphosphohydrolase (diphosphate-forming)_c0
rxn00062_c0
rxn00060_c0	porphobilinogen:(4-[2-carboxyethyl]-3-[carboxymethyl]pyrrol-2-yl)methyltransferase (hydrolysing)_c0
rxn00048_c0	6,7-Dimethyl-8-(1-D-ribityl)lumazine:6,7-dimethyl-8-(1-D-ribityl)lumazine 2,3-butanediyltransferase_c0	3.5503	570.781	DLkcat
rxn00029_c0	5-aminolevulinate hydro-lyase (adding 5-aminolevulinate and cyclizing; porphobilinogen-forming)_c0
rxn00022_c0	maltose glucohydrolase_c0
rxn00011_c0_reverse	pyruvate:thiamin diphosphate acetaldehydetransferase (decarboxylating)_c0	20.8659	388.278	DLkcat
rxn00003_c0_reverse_num3		33.7595	6445.21	DLkcat
rxn00003_c0_reverse_num2		8.25	259.158	DLkcat
rxn00003_c0_reverse_num1
rxn00002_c0	urea-1-carboxylate amidohydrolase_c0	23.035	1749.58	DLkcat
rxn00001_c0	diphosphate phosphohydrolase_c0
nadph
nadh
EX_cpd26831_e0	D-Xylose exchange
EX_cpd20885_e0	Turanose exchange
EX_cpd15311_e0	Exchange for 1,2-Diacyl-sn-glycerol dioctadecanoyl_e0
EX_cpd11602_e0	Lnulin exchange
EX_cpd11576_e0	Exchange for L-methionine R-oxide_e0
EX_cpd11574_e0_reverse
EX_cpd11574_e0	Exchange for Molybdate_e0
EX_cpd10516_e0_reverse
EX_cpd10516_e0	Exchange for fe3_e0
EX_cpd10515_e0_reverse
EX_cpd10515_e0	Exchange for Fe2+_e0
EX_cpd08865_e0	Arbutin exchange
EX_cpd06159_e0	Esculin exchange
EX_cpd05161_e0	Melezitose exchange
EX_cpd04097_e0_reverse
EX_cpd04097_e0	Exchange for Pb_e0
EX_cpd03844_e0	Cellobiose exchange
EX_cpd03726_e0	Exchange for Fe-enterochlin_e0
EX_cpd03696_e0	Exchange for Ursin_e0
EX_cpd03453_e0	Exchange for Enterobactin_e0
EX_cpd03424_e0	Exchange for Vitamin B12_e0
EX_cpd03198_e0	Melibiose exchange
EX_cpd02227_e0	Exchange for S-Ribosylhomocysteine_e0
EX_cpd01914_e0	Exchange for L-Methionine S-oxide_e0
EX_cpd01354_e0	Lactose exchange
EX_cpd01329_e0	Exchange for Maltohexaose_e0
EX_cpd01262_e0	Exchange for Amylotriose_e0
EX_cpd01171_e0	Exchange for Dulcose_e0
EX_cpd01157_e0	Exchange for Chitobiose_e0
EX_cpd01068_e0	L-Xylose exchange
EX_cpd01031_e0	sorbose exchange
EX_cpd01030_e0	Exchange for Salicin_e0
EX_cpd01012_e0_reverse
EX_cpd01012_e0	Exchange for Cd2+_e0
EX_cpd00971_e0_reverse
EX_cpd00971_e0	Exchange for Na+_e0
EX_cpd00794_e0	Exchange for TRHL_e0
EX_cpd00751_e0	L-Fucose exchange
EX_cpd00750_e0	D-Fucose exchange
EX_cpd00644_e0	Exchange for PAN_e0
EX_cpd00637_e0	Exchange for D-Methionine_e0
EX_cpd00635_e0	Exchange for Cbl_e0
EX_cpd00589_e0	D-Tagatose exchange
EX_cpd00588_e0	Exchange for Sorbitol_e0
EX_cpd00531_e0_reverse
EX_cpd00531_e0	Exchange for Hg2+_e0
EX_cpd00396_e0	L-Rhamnose exchange
EX_cpd00393_e0	Exchange for Folate_e0
EX_cpd00392_e0	Phycite exchange
EX_cpd00382_e0	Melitose exchange
EX_cpd00368_e0	D-Lyxose exchange
EX_cpd00357_e0	Exchange for TTP_e0
EX_cpd00322_e0	Exchange for L-Isoleucine_e0
EX_cpd00314_e0	Exchange for D-Mannitol_e0
EX_cpd00306_e0	Xylitol exchange
EX_cpd00305_e0	Exchange for Thiamin_e0
EX_cpd00276_e0	Exchange for GLUM_e0
EX_cpd00264_e0	Exchange for Spermidine_e0
EX_cpd00254_e0_reverse
EX_cpd00254_e0	Exchange for Mg_e0
EX_cpd00224_e0	L-Arabinose exchange
EX_cpd00220_e0	Exchange for Riboflavin_e0
EX_cpd00218_e0	Exchange for Niacin_e0
EX_cpd00215_e0	Exchange for Pyridoxal_e0
EX_cpd00208_e0	LACT exchange
EX_cpd00205_e0_reverse
EX_cpd00205_e0	Exchange for K+_e0
EX_cpd00185_e0	D-Arabinose exchange
EX_cpd00179_e0	Exchange for Maltose_e0
EX_cpd00166_e0	Exchange for Calomide_e0
EX_cpd00161_e0	Exchange for L-Threonine_e0
EX_cpd00159_e0	Exchange for L-Lactate_e0
EX_cpd00158_e0	Exchange for CELB_e0
EX_cpd00156_e0	Exchange for L-Valine_e0
EX_cpd00155_e0	Glycogen exchange
EX_cpd00154_e0	Exchange for Xylose_e0
EX_cpd00149_e0_reverse
EX_cpd00149_e0	Exchange for Co2+_e0
EX_cpd00138_e0	Exchange for D-Mannose_e0
EX_cpd00132_e0	Exchange for L-Asparagine_e0
EX_cpd00129_e0	Exchange for L-Proline_e0
EX_cpd00122_e0	Exchange for N-Acetyl-D-glucosamine_e0
EX_cpd00121_e0	L-Inositol exchange
EX_cpd00119_e0	Exchange for L-Histidine_e0
EX_cpd00118_e0	Exchange for Putrescine_e0
EX_cpd00116_e0	Exchange for Methanol_e0
EX_cpd00108_e0	Galactose exchange
EX_cpd00107_e0	Exchange for L-Leucine_e0
EX_cpd00105_e0	Ribose exchange
EX_cpd00104_e0	Exchange for BIOT_e0
EX_cpd00099_e0_reverse
EX_cpd00099_e0	Exchange for Cl-_e0
EX_cpd00084_e0	Exchange for L-Cysteine_e0
EX_cpd00082_e0	Exchange for D-Fructose_e0
EX_cpd00080_e0	Exchange for Glycerol-3-phosphate_e0
EX_cpd00076_e0	Exchange for Sucrose_e0
EX_cpd00073_e0	Exchange for Urea_e0
EX_cpd00069_e0	Exchange for L-Tyrosine_e0
EX_cpd00067_e0_reverse
EX_cpd00067_e0	Exchange for H+_e0
EX_cpd00066_e0	Exchange for L-Phenylalanine_e0
EX_cpd00065_e0	Exchange for L-Tryptophan_e0
EX_cpd00063_e0_reverse
EX_cpd00063_e0	Exchange for Ca2+_e0
EX_cpd00060_e0	Exchange for L-Methionine_e0
EX_cpd00058_e0_reverse
EX_cpd00058_e0	Exchange for Cu2+_e0
EX_cpd00054_e0	Exchange for L-Serine_e0
EX_cpd00053_e0	Exchange for L-Glutamine_e0
EX_cpd00051_e0	Exchange for L-Arginine_e0
EX_cpd00048_e0_reverse
EX_cpd00048_e0	Exchange for Sulfate_e0
EX_cpd00041_e0	Exchange for L-Aspartate_e0
EX_cpd00039_e0	Exchange for L-Lysine_e0
EX_cpd00035_e0	Exchange for L-Alanine_e0
EX_cpd00034_e0_reverse
EX_cpd00034_e0	Exchange for Zn2+_e0
EX_cpd00033_e0	Exchange for Glycine_e0
EX_cpd00030_e0_reverse
EX_cpd00030_e0	Exchange for Mn2+_e0
EX_cpd00028_e0	Exchange for Heme_e0
EX_cpd00027_e0_reverse	Exchange for D-Glucose_e0
EX_cpd00023_e0	Exchange for L-Glutamate_e0
EX_cpd00017_e0	Exchange for S-Adenosyl-L-methionine_e0
EX_cpd00013_e0_reverse
EX_cpd00013_e0	Exchange for NH3_e0
EX_cpd00012_e0_reverse
EX_cpd00012_e0	Exchange for PPi_e0
EX_cpd00011_e0	Exchange for CO2_e0
EX_cpd00009_e0_reverse
EX_cpd00009_e0	Exchange for Phosphate_e0
EX_cpd00007_e0	Exchange for O2_e0
EX_cpd00001_e0_reverse
EX_cpd00001_e0	Exchange for H2O_e0
DM_cpd15302_c0	Demand for glycogen(n-1)_c0
DM_cpd11640_c0
DM_cpd00363_c0
DM_cpd00166_c0	Calomide demand
DM_cpd00029_c0	Heme demand
bio1_biomass	GramPositiveBiomass auto biomass
atpm
ADD_tpp
ADD_heme
